# Supplementary material for: 1-Amino-5-(4-methyl­benzo­yl)-4-(4-methyl­phen­yl)pyrimidin-2(1H)-one
Source: Acta Crystallogr Sect E Struct Rep Online. 2011 Nov 16;67(Pt 12):o3309. doi: 10.1107/S1600536811047301 (PMC3238961; doi:10.1107/S1600536811047301)
Supplement: Supplementary file 1 [file e-67-o3309-sup1.cif]

##############################################################################
#                                                                            #
# This CIF contains the data in a paper accepted for publication in          #
# Acta Crystallographica Section E. It conforms to the requirements of       #
# Notes for Authors for Acta Crystallographica Section E, and has been       #
# peer reviewed under the auspices of the IUCr Commission on Journals.       #
#                                                                            #
# Full details of the Crystallographic Information File format               #
# are given in the paper "The Crystallographic Information File (CIF):       #
# a New Standard Archive File for Crystallography" by S. R. Hall, F. H.      #
# Allen and I. D. Brown [Acta Cryst. (1991), A47, 655-685].                  #
#                                                                            #
# The current version of the core CIF dictionary is obtainable from          #
# ftp://ftp.iucr.org/pub/cif_core.dic.                                       #
#                                                                            #
# Software is freely available for graphical display of the structure(s)     #
# in this CIF. For information consult the CIF software page                 #
# http://www.iucr.org/resources/cif/software.                                #
#                                                                            #
# This file may be used for bona fide research purposes within the           #
# scientific community so long as proper attribution is given to the journal # 
# article from which it was obtained.                                        #
#                                                                            #
##############################################################################
data_global
_audit_creation_method     'PLATON <TABLE ACC> option'
_journal_date_recd_electronic     2011-10-31
_journal_date_accepted     2011-11-08
_journal_name_full     'Acta Crystallographica, Section E'
_journal_year     2011
_journal_volume     67
_journal_issue     12
_journal_page_first     o3309
_journal_page_last     o3309
_journal_paper_category     QO
_journal_coeditor_code     BT5701
_publ_contact_author_name
;Dr. Sema \"Ozt\"urk Y\'ild\'ir\'im
;
_publ_contact_author_address
; Inorganic Chemistry Department
 Howard University
 Washington
 DC 20059
 USA
;
_publ_contact_author_email     ozturk@erciyes.edu.tr
_publ_contact_author_fax     2028065452
_publ_contact_author_phone     2028069892
_publ_section_title
;
1-Amino-5-(4-methylbenzoyl)-4-(4-methylphenyl)pyrimidin-2(1<i>H</i>)-one
;
loop_
    _publ_author_name
    _publ_author_footnote
    _publ_author_address
    '\"Ozt\"urk Y\'ild\'ir\'im, Sema' .
;
Inorganic Chemistry Department, Howard University, Washington, DC 20059, USA
Department of Physics, Faculty of Sciences, Erciyes University, 38039 Kayseri,
Turkey
;
    '\"Ozpozan, Nilg\"un' .
;
Department of Chemistry, Faculty of Sciences, Erciyes University, 38039 Kayseri,
Turkey
;
    'Butcher, Ray J.' .
;
Inorganic Chemistry Department, Howard University, Washington, DC 20059, USA
;
data_I
_chemical_name_systematic
;
1-Amino-5-(4-methylbenzoyl)-4-(4-methylphenyl)pyrimidin-2(1<i>H</i>)-one
;
_chemical_name_common     ?
_chemical_formula_moiety     'C19 H17 N3 O2'
_chemical_formula_sum     'C19 H17 N3 O2'
_chemical_formula_structural     ?
_chemical_formula_iupac     'C19 H17 N3 O2'
_chemical_formula_weight     319.36
_chemical_melting_point     ?
_symmetry_cell_setting     monoclinic
_symmetry_space_group_name_H-M     'C 2/c'
_symmetry_space_group_name_Hall     '-C 2yc'
loop_
    _symmetry_equiv_pos_site_id
    _symmetry_equiv_pos_as_xyz
    1 x,y,z
    2 -x,y,1/2-z
    3 -x,-y,-z
    4 x,-y,1/2+z
    5 1/2+x,1/2+y,z
    6 1/2-x,1/2+y,1/2-z
    7 1/2-x,1/2-y,-z
    8 1/2+x,1/2-y,1/2+z
_cell_length_a     24.105(4)
_cell_length_b     5.9547(10)
_cell_length_c     23.170(4)
_cell_angle_alpha     90
_cell_angle_beta     103.638(3)
_cell_angle_gamma     90
_cell_volume     3232.0(9)
_cell_formula_units_Z     8
_cell_measurement_reflns_used     924
_cell_measurement_theta_min     2.19
_cell_measurement_theta_max     20.33
_cell_measurement_temperature     150
_cell_special_details
;
;
_exptl_crystal_description     'needle'
_exptl_crystal_colour     'colourless'
_exptl_crystal_size_max     0.20
_exptl_crystal_size_mid     0.07
_exptl_crystal_size_min     0.06
_exptl_crystal_size_rad     ?
_exptl_crystal_density_diffrn     1.313
_exptl_crystal_density_meas     ?
_exptl_crystal_density_method     'Not Measured'
_exptl_crystal_F_000     1344
_exptl_absorpt_coefficient_mu     0.087
_exptl_absorpt_correction_type     none
_exptl_absorpt_process_details     ?
_exptl_absorpt_correction_T_min     ?
_exptl_absorpt_correction_T_max     ?
_exptl_special_details
;
;
_diffrn_ambient_temperature     150(2)
_diffrn_radiation_type     'MoK\a'
_diffrn_radiation_wavelength     0.71073
_diffrn_radiation_source     'fine-focus sealed tube'
_diffrn_radiation_monochromator     'graphite'
_diffrn_measurement_device_type     'Bruker APEXII CCD'
_diffrn_measurement_method     '\f and \w scans'
_diffrn_detector_area_resol_mean     ?
_diffrn_reflns_number     11340
_diffrn_reflns_av_R_equivalents     0.0761
_diffrn_reflns_av_sigmaI/netI     0.0790
_diffrn_reflns_theta_min     1.74
_diffrn_reflns_theta_max     26.35
_diffrn_reflns_theta_full     25.50
_diffrn_measured_fraction_theta_max     0.994
_diffrn_measured_fraction_theta_full     0.994
_diffrn_reflns_limit_h_min     -30
_diffrn_reflns_limit_h_max     29
_diffrn_reflns_limit_k_min     -7
_diffrn_reflns_limit_k_max     7
_diffrn_reflns_limit_l_min     -28
_diffrn_reflns_limit_l_max     28
_diffrn_reflns_reduction_process
;
;
_refine_special_details
;
Refinement of <i>F</i>^2^ against ALL reflections. The weighted <i>R</i>-factor
<i>wR</i> and goodness of fit <i>S</i> are based on <i>F</i>^2^, conventional
<i>R</i>-factors <i>R</i> are based on <i>F</i>, with <i>F</i> set to zero for
negative <i>F</i>^2^. The threshold expression of <i>F</i>^2^ >
\s(<i>F</i>^2^) is used only for calculating <i>R</i>-factors(gt) <i>etc</i>.
and is not relevant to the choice of reflections for refinement.
<i>R</i>-factors based on <i>F</i>^2^ are statistically about twice as large
as those based on <i>F</i>, and <i>R</i>- factors based on ALL data will be
even larger.
;
_reflns_number_total     3296
_reflns_number_gt     1803
_reflns_threshold_expression     I>2\s(I)
_refine_ls_structure_factor_coef     Fsqd
_refine_ls_matrix_type     full
_refine_ls_R_factor_all     0.1166
_refine_ls_R_factor_gt     0.0514
_refine_ls_wR_factor_gt     0.1091
_refine_ls_wR_factor_ref     0.1355
_refine_ls_goodness_of_fit_ref     0.958
_refine_ls_restrained_S_all     0.958
_refine_ls_number_reflns     3296
_refine_ls_number_parameters     227
_refine_ls_number_restraints     0
_refine_ls_hydrogen_treatment     mixed
_refine_ls_weighting_scheme     calc
_refine_ls_weighting_details
         'calc w=1/[\s^2^(Fo^2^)+(0.0602P)^2^+0.0000P] where P=(Fo^2^+2Fc^2^)/3'
_atom_sites_solution_hydrogens     geom
_atom_sites_solution_primary     direct
_atom_sites_solution_secondary     difmap
_refine_ls_shift/su_max     0.000
_refine_ls_shift/su_mean     0.000
_refine_diff_density_max     0.185
_refine_diff_density_min     -0.238
_refine_ls_extinction_method     none
_refine_ls_extinction_coef     ?
loop_
    _atom_type_symbol
    _atom_type_description
    _atom_type_scat_dispersion_real
    _atom_type_scat_dispersion_imag
    _atom_type_scat_source
    C C 0.0033 0.0016 ' International Tables Vol C Tables 4.2.6.8 and 6.1.1.4'
    H H 0.0000 0.0000 ' International Tables Vol C Tables 4.2.6.8 and 6.1.1.4'
    N N 0.0061 0.0033 ' International Tables Vol C Tables 4.2.6.8 and 6.1.1.4'
    O O 0.0106 0.0060 ' International Tables Vol C Tables 4.2.6.8 and 6.1.1.4'
_computing_data_collection     'APEX2 (Bruker, 2007)'
_computing_cell_refinement     'SAINT (Bruker, 2007)'
_computing_data_reduction     'SAINT (Bruker, 2007)'
_computing_structure_solution     'SHELXS97 (Sheldrick, 2008)'
_computing_structure_refinement     'SHELXL97 (Sheldrick, 2008)'
_computing_molecular_graphics     'ORTEP-3 for Windows (Farrugia, 1997)'
_computing_publication_material
                                'WinGX (Farrugia, 1999) and PLATON (Spek, 2009)'
loop_
    _atom_site_type_symbol
    _atom_site_label
    _atom_site_fract_x
    _atom_site_fract_y
    _atom_site_fract_z
    _atom_site_U_iso_or_equiv
    _atom_site_thermal_displace_type
    _atom_site_calc_flag
    _atom_site_refinement_flags
    _atom_site_occupancy
    _atom_site_disorder_assembly
    _atom_site_disorder_group
    O O1 0.03523(7) 0.7379(3) 0.00058(7) 0.0342(6) Uani . . 1.000 . .
    O O2 0.05364(7) 0.0667(3) 0.20377(7) 0.0329(6) Uani . . 1.000 . .
    N N1 0.02184(8) 0.7052(3) 0.09425(8) 0.0252(7) Uani . . 1.000 . .
    N N2 0.08437(8) 0.4603(3) 0.05992(9) 0.0284(7) Uani . . 1.000 . .
    N N3 -0.01549(9) 0.8931(4) 0.08508(11) 0.0309(7) Uani . . 1.000 . .
    C C1 0.04687(10) 0.6364(4) 0.04807(11) 0.0269(8) Uani . . 1.000 . .
    C C2 0.09296(10) 0.3510(4) 0.11096(10) 0.0261(8) Uani . . 1.000 . .
    C C3 0.06426(10) 0.4078(4) 0.15619(10) 0.0249(8) Uani . . 1.000 . .
    C C4 0.02914(10) 0.5911(4) 0.14525(11) 0.0267(8) Uani . . 1.000 . .
    C C5 0.13585(10) 0.1684(4) 0.11887(11) 0.0284(8) Uani . . 1.000 . .
    C C6 0.14084(11) 0.0406(4) 0.06986(12) 0.0327(9) Uani . . 1.000 . .
    C C7 0.18031(11) -0.1316(4) 0.07650(13) 0.0380(9) Uani . . 1.000 . .
    C C8 0.21657(11) -0.1806(4) 0.13099(13) 0.0396(10) Uani . . 1.000 . .
    C C9 0.21284(11) -0.0487(5) 0.17919(14) 0.0424(10) Uani . . 1.000 . .
    C C10 0.17293(11) 0.1214(5) 0.17364(12) 0.0368(9) Uani . . 1.000 . .
    C C11 0.25874(12) -0.3723(5) 0.13736(15) 0.0539(13) Uani . . 1.000 . .
    C C12 0.06651(10) 0.2659(4) 0.20998(11) 0.0265(8) Uani . . 1.000 . .
    C C13 0.08538(10) 0.3690(4) 0.26932(10) 0.0244(8) Uani . . 1.000 . .
    C C14 0.07993(10) 0.2486(4) 0.31977(11) 0.0270(8) Uani . . 1.000 . .
    C C15 0.10127(10) 0.3342(4) 0.37568(11) 0.0320(8) Uani . . 1.000 . .
    C C16 0.13005(11) 0.5397(4) 0.38408(11) 0.0318(9) Uani . . 1.000 . .
    C C17 0.13446(11) 0.6601(4) 0.33411(11) 0.0338(9) Uani . . 1.000 . .
    C C18 0.11219(11) 0.5777(4) 0.27750(11) 0.0310(8) Uani . . 1.000 . .
    C C19 0.15660(13) 0.6266(5) 0.44509(11) 0.0462(10) Uani . . 1.000 . .
    H H3A 0.0032(13) 0.992(6) 0.1138(15) 0.069(11) Uiso . . 1.000 . .
    H H3B -0.0150(12) 0.941(5) 0.0475(14) 0.062(10) Uiso . . 1.000 . .
    H H4 0.01002 0.63704 0.17370 0.0320 Uiso . . 1.000 . .
    H H6 0.11755 0.07141 0.03262 0.0392 Uiso . . 1.000 . .
    H H7 0.18261 -0.21682 0.04352 0.0456 Uiso . . 1.000 . .
    H H9 0.23761 -0.07503 0.21589 0.0509 Uiso . . 1.000 . .
    H H10 0.17072 0.20573 0.20681 0.0442 Uiso . . 1.000 . .
    H H11A 0.27484 -0.37669 0.10323 0.0809 Uiso . . 1.000 . .
    H H11B 0.28864 -0.35041 0.17247 0.0809 Uiso . . 1.000 . .
    H H11C 0.23951 -0.51139 0.14043 0.0809 Uiso . . 1.000 . .
    H H14 0.06172 0.10984 0.31533 0.0323 Uiso . . 1.000 . .
    H H15 0.09648 0.25381 0.40857 0.0384 Uiso . . 1.000 . .
    H H17 0.15272 0.79877 0.33872 0.0405 Uiso . . 1.000 . .
    H H18 0.11516 0.66250 0.24465 0.0372 Uiso . . 1.000 . .
    H H19A 0.15810 0.78766 0.44415 0.0693 Uiso . . 1.000 . .
    H H19B 0.13411 0.58008 0.47208 0.0693 Uiso . . 1.000 . .
    H H19C 0.19458 0.56779 0.45810 0.0693 Uiso . . 1.000 . .
loop_
    _atom_site_aniso_label
    _atom_site_aniso_U_11
    _atom_site_aniso_U_22
    _atom_site_aniso_U_33
    _atom_site_aniso_U_12
    _atom_site_aniso_U_13
    _atom_site_aniso_U_23
    O1 0.0454(11) 0.0280(10) 0.0284(10) 0.0028(9) 0.0072(8) 0.0049(8)
    O2 0.0430(11) 0.0207(10) 0.0339(10) -0.0022(8) 0.0071(9) -0.0002(8)
    N1 0.0298(11) 0.0196(11) 0.0256(12) 0.0011(9) 0.0051(9) -0.0007(9)
    N2 0.0340(12) 0.0214(11) 0.0291(12) 0.0003(10) 0.0061(10) 0.0002(9)
    N3 0.0376(13) 0.0215(12) 0.0330(13) 0.0094(10) 0.0069(11) 0.0045(11)
    C1 0.0306(14) 0.0208(13) 0.0291(14) -0.0036(11) 0.0069(11) -0.0018(11)
    C2 0.0254(13) 0.0224(13) 0.0294(14) -0.0029(11) 0.0042(11) -0.0013(11)
    C3 0.0291(13) 0.0196(12) 0.0258(14) -0.0019(11) 0.0059(11) -0.0015(10)
    C4 0.0306(14) 0.0208(13) 0.0284(14) -0.0018(11) 0.0064(11) 0.0002(11)
    C5 0.0278(13) 0.0221(13) 0.0368(15) -0.0008(11) 0.0105(12) 0.0028(12)
    C6 0.0332(15) 0.0253(14) 0.0408(16) 0.0021(12) 0.0111(13) 0.0018(12)
    C7 0.0404(16) 0.0258(14) 0.0513(18) -0.0018(13) 0.0179(14) -0.0067(13)
    C8 0.0282(15) 0.0277(15) 0.064(2) 0.0020(12) 0.0131(14) 0.0063(14)
    C9 0.0325(16) 0.0420(18) 0.0507(19) 0.0086(14) 0.0057(14) 0.0090(15)
    C10 0.0319(15) 0.0405(17) 0.0379(16) 0.0048(13) 0.0079(12) -0.0002(13)
    C11 0.0402(17) 0.0351(18) 0.088(3) 0.0102(14) 0.0186(17) 0.0089(17)
    C12 0.0261(13) 0.0187(13) 0.0346(15) 0.0012(11) 0.0072(11) 0.0007(11)
    C13 0.0254(13) 0.0204(13) 0.0275(13) 0.0017(10) 0.0067(10) 0.0005(11)
    C14 0.0274(13) 0.0203(13) 0.0345(15) 0.0019(11) 0.0099(11) 0.0042(11)
    C15 0.0369(15) 0.0317(15) 0.0297(14) 0.0023(13) 0.0125(12) 0.0046(12)
    C16 0.0328(15) 0.0323(15) 0.0310(15) 0.0022(12) 0.0087(12) -0.0013(12)
    C17 0.0402(16) 0.0254(14) 0.0355(15) -0.0062(12) 0.0084(13) -0.0026(12)
    C18 0.0417(15) 0.0212(13) 0.0300(14) -0.0024(12) 0.0082(12) 0.0035(12)
    C19 0.0557(19) 0.0499(19) 0.0331(16) -0.0081(16) 0.0106(14) -0.0065(15)
_geom_special_details
;
Bond distances, angles <i>etc</i>. have been calculated using the rounded
fractional coordinates. All su's are estimated from the variances of the
(full) variance-covariance matrix. The cell e.s.d.'s are taken into account in
the estimation of distances, angles and torsion angles
;
loop_
    _geom_bond_atom_site_label_1
    _geom_bond_atom_site_label_2
    _geom_bond_site_symmetry_1
    _geom_bond_site_symmetry_2
    _geom_bond_distance
    _geom_bond_publ_flag
    O1 C1 . . 1.229(3) no
    O2 C12 . . 1.226(3) no
    N1 N3 . . 1.420(3) no
    N1 C1 . . 1.408(3) no
    N1 C4 . . 1.338(3) no
    N2 C1 . . 1.369(3) no
    N2 C2 . . 1.323(3) no
    N3 H3A . . 0.92(4) no
    N3 H3B . . 0.92(3) no
    C2 C3 . . 1.426(3) no
    C2 C5 . . 1.482(3) no
    C3 C12 . . 1.496(3) no
    C3 C4 . . 1.368(3) no
    C5 C10 . . 1.397(4) no
    C5 C6 . . 1.396(4) no
    C6 C7 . . 1.383(4) no
    C7 C8 . . 1.387(4) no
    C8 C9 . . 1.386(4) no
    C8 C11 . . 1.512(4) no
    C9 C10 . . 1.382(4) no
    C12 C13 . . 1.476(3) no
    C13 C18 . . 1.393(3) no
    C13 C14 . . 1.404(3) no
    C14 C15 . . 1.374(3) no
    C15 C16 . . 1.398(3) no
    C16 C17 . . 1.387(4) no
    C16 C19 . . 1.500(4) no
    C17 C18 . . 1.385(4) no
    C4 H4 . . 0.9300 no
    C6 H6 . . 0.9300 no
    C7 H7 . . 0.9300 no
    C9 H9 . . 0.9300 no
    C10 H10 . . 0.9300 no
    C11 H11A . . 0.9600 no
    C11 H11B . . 0.9600 no
    C11 H11C . . 0.9600 no
    C14 H14 . . 0.9300 no
    C15 H15 . . 0.9300 no
    C17 H17 . . 0.9300 no
    C18 H18 . . 0.9300 no
    C19 H19A . . 0.9600 no
    C19 H19B . . 0.9600 no
    C19 H19C . . 0.9600 no
loop_
    _geom_angle_atom_site_label_1
    _geom_angle_atom_site_label_2
    _geom_angle_atom_site_label_3
    _geom_angle_site_symmetry_1
    _geom_angle_site_symmetry_2
    _geom_angle_site_symmetry_3
    _geom_angle
    _geom_angle_publ_flag
    N3 N1 C1 . . . 119.06(19) no
    N3 N1 C4 . . . 118.6(2) no
    C1 N1 C4 . . . 122.2(2) no
    C1 N2 C2 . . . 120.9(2) no
    N1 N3 H3B . . . 103.7(19) no
    H3A N3 H3B . . . 112(3) no
    N1 N3 H3A . . . 102(2) no
    O1 C1 N1 . . . 119.3(2) no
    O1 C1 N2 . . . 123.8(2) no
    N1 C1 N2 . . . 116.8(2) no
    N2 C2 C5 . . . 115.4(2) no
    C3 C2 C5 . . . 121.9(2) no
    N2 C2 C3 . . . 122.7(2) no
    C2 C3 C12 . . . 123.4(2) no
    C2 C3 C4 . . . 116.1(2) no
    C4 C3 C12 . . . 120.3(2) no
    N1 C4 C3 . . . 121.0(2) no
    C2 C5 C6 . . . 119.4(2) no
    C2 C5 C10 . . . 122.5(2) no
    C6 C5 C10 . . . 118.1(2) no
    C5 C6 C7 . . . 120.2(2) no
    C6 C7 C8 . . . 121.8(3) no
    C7 C8 C9 . . . 117.9(2) no
    C7 C8 C11 . . . 120.8(3) no
    C9 C8 C11 . . . 121.3(3) no
    C8 C9 C10 . . . 121.1(3) no
    C5 C10 C9 . . . 120.9(3) no
    C3 C12 C13 . . . 118.9(2) no
    O2 C12 C13 . . . 121.7(2) no
    O2 C12 C3 . . . 119.4(2) no
    C12 C13 C14 . . . 119.6(2) no
    C12 C13 C18 . . . 121.9(2) no
    C14 C13 C18 . . . 118.3(2) no
    C13 C14 C15 . . . 120.5(2) no
    C14 C15 C16 . . . 121.3(2) no
    C15 C16 C19 . . . 121.4(2) no
    C15 C16 C17 . . . 118.0(2) no
    C17 C16 C19 . . . 120.6(2) no
    C16 C17 C18 . . . 121.2(2) no
    C13 C18 C17 . . . 120.6(2) no
    N1 C4 H4 . . . 120.00 no
    C3 C4 H4 . . . 119.00 no
    C5 C6 H6 . . . 120.00 no
    C7 C6 H6 . . . 120.00 no
    C6 C7 H7 . . . 119.00 no
    C8 C7 H7 . . . 119.00 no
    C8 C9 H9 . . . 119.00 no
    C10 C9 H9 . . . 119.00 no
    C5 C10 H10 . . . 120.00 no
    C9 C10 H10 . . . 120.00 no
    C8 C11 H11A . . . 109.00 no
    C8 C11 H11B . . . 109.00 no
    C8 C11 H11C . . . 109.00 no
    H11A C11 H11B . . . 109.00 no
    H11A C11 H11C . . . 109.00 no
    H11B C11 H11C . . . 109.00 no
    C13 C14 H14 . . . 120.00 no
    C15 C14 H14 . . . 120.00 no
    C14 C15 H15 . . . 119.00 no
    C16 C15 H15 . . . 119.00 no
    C16 C17 H17 . . . 119.00 no
    C18 C17 H17 . . . 119.00 no
    C13 C18 H18 . . . 120.00 no
    C17 C18 H18 . . . 120.00 no
    C16 C19 H19A . . . 109.00 no
    C16 C19 H19B . . . 109.00 no
    C16 C19 H19C . . . 109.00 no
    H19A C19 H19B . . . 109.00 no
    H19A C19 H19C . . . 109.00 no
    H19B C19 H19C . . . 109.00 no
loop_
    _geom_torsion_atom_site_label_1
    _geom_torsion_atom_site_label_2
    _geom_torsion_atom_site_label_3
    _geom_torsion_atom_site_label_4
    _geom_torsion_site_symmetry_1
    _geom_torsion_site_symmetry_2
    _geom_torsion_site_symmetry_3
    _geom_torsion_site_symmetry_4
    _geom_torsion
    _geom_torsion_publ_flag
    N3 N1 C1 O1 . . . . -1.1(3) no
    C4 N1 C1 O1 . . . . 174.6(2) no
    N3 N1 C1 N2 . . . . 177.4(2) no
    C4 N1 C1 N2 . . . . -7.0(3) no
    N3 N1 C4 C3 . . . . 179.5(2) no
    C1 N1 C4 C3 . . . . 3.8(4) no
    C1 N2 C2 C3 . . . . 0.1(4) no
    C2 N2 C1 O1 . . . . -176.7(2) no
    C2 N2 C1 N1 . . . . 4.9(3) no
    C1 N2 C2 C5 . . . . -178.3(2) no
    C5 C2 C3 C4 . . . . 174.9(2) no
    C5 C2 C3 C12 . . . . -11.4(4) no
    N2 C2 C3 C12 . . . . 170.4(2) no
    N2 C2 C5 C10 . . . . 143.4(2) no
    C3 C2 C5 C6 . . . . 146.7(2) no
    N2 C2 C5 C6 . . . . -35.0(3) no
    N2 C2 C3 C4 . . . . -3.4(4) no
    C3 C2 C5 C10 . . . . -35.0(4) no
    C12 C3 C4 N1 . . . . -172.6(2) no
    C2 C3 C12 O2 . . . . -53.6(3) no
    C4 C3 C12 O2 . . . . 119.9(3) no
    C4 C3 C12 C13 . . . . -61.4(3) no
    C2 C3 C12 C13 . . . . 125.2(3) no
    C2 C3 C4 N1 . . . . 1.3(3) no
    C2 C5 C6 C7 . . . . -179.5(2) no
    C10 C5 C6 C7 . . . . 2.1(4) no
    C2 C5 C10 C9 . . . . -179.3(3) no
    C6 C5 C10 C9 . . . . -0.9(4) no
    C5 C6 C7 C8 . . . . -1.2(4) no
    C6 C7 C8 C9 . . . . -1.0(4) no
    C6 C7 C8 C11 . . . . 179.0(3) no
    C7 C8 C9 C10 . . . . 2.2(4) no
    C11 C8 C9 C10 . . . . -177.8(3) no
    C8 C9 C10 C5 . . . . -1.3(4) no
    O2 C12 C13 C14 . . . . -10.5(4) no
    O2 C12 C13 C18 . . . . 165.1(2) no
    C3 C12 C13 C14 . . . . 170.8(2) no
    C3 C12 C13 C18 . . . . -13.6(4) no
    C12 C13 C14 C15 . . . . 174.9(2) no
    C18 C13 C14 C15 . . . . -0.8(4) no
    C12 C13 C18 C17 . . . . -173.6(2) no
    C14 C13 C18 C17 . . . . 2.1(4) no
    C13 C14 C15 C16 . . . . -1.5(4) no
    C14 C15 C16 C17 . . . . 2.6(4) no
    C14 C15 C16 C19 . . . . -176.1(3) no
    C15 C16 C17 C18 . . . . -1.4(4) no
    C19 C16 C17 C18 . . . . 177.3(3) no
    C16 C17 C18 C13 . . . . -1.0(4) no
loop_
    _geom_hbond_atom_site_label_D
    _geom_hbond_atom_site_label_H
    _geom_hbond_atom_site_label_A
    _geom_hbond_site_symmetry_A
    _geom_hbond_distance_DH
    _geom_hbond_distance_HA
    _geom_hbond_distance_DA
    _geom_hbond_angle_DHA
    _geom_hbond_publ_flag
    N3 H3A O2 1_565 0.92(4) 2.20(3) 3.041(3) 152(3) yes
    N3 H3B O1 . 0.92(3) 2.18(3) 2.704(3) 116(2) yes
    N3 H3B O1 3_575 0.92(3) 2.21(3) 2.924(3) 134(2) yes
    C19 H19B N2 4_565 0.9600 2.6100 3.544(4) 166.00 no
_iucr_refine_instructions_details
;
TITL zo09 in C2/c
CELL  0.71073  24.1046   5.9547  23.1701   90.000  103.638   90.000
ZERR     8.00   0.0040   0.0010   0.0039    0.000    0.003    0.000
LATT   7
SYMM  - X,   Y, 1/2 - Z
SFAC  C    H    N    O
UNIT  152  136  24   16
MERG   2
OMIT    14   0   0
OMIT     7   1   0
OMIT    -1   3   7
OMIT    -8   2   8
OMIT    -1   7   1
OMIT     1   3   2
OMIT    11   3   0
OMIT     7   5   2
OMIT    -6   0   6
OMIT    10   2   9
OMIT    -6   2   1
OMIT    10   2   0
OMIT    -4   2  25
OMIT    -6   2  10
OMIT     1   3   1
OMIT     2   2  10
OMIT   -21   5   3
OMIT   -11   1  14
FMAP   2    1   60
PLAN   10
SIZE     0.06   0.07   0.20
ACTA    51.00
BOND   $H
CONF
LIST   4
L.S.  10
WGHT    0.060200
FVAR       0.08316
C1    1    0.546867   -0.136360    0.548073    11.00000    0.03061    0.02079 =
         0.02908    0.00176    0.00691    0.00362
C2    1    0.592963    0.148955    0.610957    11.00000    0.02539    0.02244 =
         0.02943    0.00131    0.00421    0.00288
C3    1    0.564260    0.092192    0.656189    11.00000    0.02914    0.01964 =
         0.02584    0.00154    0.00592    0.00189
C4    1    0.529137   -0.091046    0.645251    11.00000    0.03060    0.02084 =
         0.02835   -0.00016    0.00641    0.00182
AFIX  43
H4    2    0.510023   -0.137038    0.673697    11.00000   -1.20000
AFIX   0
C5    1    0.635845    0.331572    0.618869    11.00000    0.02780    0.02212 =
         0.03680   -0.00276    0.01049    0.00077
C6    1    0.640841    0.459360    0.569864    11.00000    0.03316    0.02529 =
         0.04077   -0.00179    0.01113   -0.00205
AFIX  43
H6    2    0.617546    0.428593    0.532625    11.00000   -1.20000
AFIX   0
C7    1    0.680311    0.631547    0.576501    11.00000    0.04039    0.02584 =
         0.05126    0.00668    0.01792    0.00181
AFIX  43
H7    2    0.682612    0.716816    0.543518    11.00000   -1.20000
AFIX   0
C8    1    0.716567    0.680596    0.630995    11.00000    0.02823    0.02765 =
         0.06413   -0.00626    0.01308   -0.00199
C9    1    0.712840    0.548675    0.679189    11.00000    0.03245    0.04201 =
         0.05071   -0.00899    0.00565   -0.00859
AFIX  43
H9    2    0.737614    0.575032    0.715890    11.00000   -1.20000
AFIX   0
C10   1    0.672931    0.378596    0.673641    11.00000    0.03194    0.04050 =
         0.03786    0.00022    0.00794   -0.00483
AFIX  43
H10   2    0.670719    0.294268    0.706808    11.00000   -1.20000
AFIX   0
C11   1    0.758739    0.872269    0.637362    11.00000    0.04018    0.03511 =
         0.08833   -0.00886    0.01864   -0.01018
AFIX 137
H11A  2    0.774840    0.876686    0.603227    11.00000   -1.50000
H11B  2    0.788636    0.850408    0.672472    11.00000   -1.50000
H11C  2    0.739513    1.011385    0.640428    11.00000   -1.50000
AFIX   0
C12   1    0.566508    0.234110    0.709981    11.00000    0.02608    0.01874 =
         0.03461   -0.00069    0.00717   -0.00119
C13   1    0.585383    0.130998    0.769325    11.00000    0.02539    0.02040 =
         0.02752   -0.00052    0.00673   -0.00174
C14   1    0.579929    0.251369    0.819772    11.00000    0.02738    0.02029 =
         0.03448   -0.00415    0.00991   -0.00194
AFIX  43
H14   2    0.561723    0.390159    0.815326    11.00000   -1.20000
AFIX   0
C15   1    0.601274    0.165783    0.875684    11.00000    0.03688    0.03174 =
         0.02973   -0.00463    0.01247   -0.00225
AFIX  43
H15   2    0.596477    0.246188    0.908574    11.00000   -1.20000
AFIX   0
C16   1    0.630047   -0.039712    0.884080    11.00000    0.03283    0.03234 =
         0.03096    0.00134    0.00867   -0.00219
C17   1    0.634461   -0.160098    0.834111    11.00000    0.04018    0.02536 =
         0.03552    0.00262    0.00835    0.00616
AFIX  43
H17   2    0.652725   -0.298770    0.838718    11.00000   -1.20000
AFIX   0
C18   1    0.612193   -0.077739    0.777498    11.00000    0.04173    0.02115 =
         0.03004   -0.00354    0.00816    0.00244
AFIX  43
H18   2    0.615160   -0.162499    0.744646    11.00000   -1.20000
AFIX   0
C19   1    0.656596   -0.126631    0.945090    11.00000    0.05570    0.04994 =
         0.03309    0.00652    0.01063    0.00807
AFIX 137
H19A  2    0.658101   -0.287659    0.944150    11.00000   -1.50000
H19B  2    0.634107   -0.080082    0.972078    11.00000   -1.50000
H19C  2    0.694576   -0.067791    0.958096    11.00000   -1.50000
AFIX   0
N1    3    0.521838   -0.205239    0.594250    11.00000    0.02984    0.01961 =
         0.02559    0.00073    0.00505   -0.00112
N2    3    0.584370    0.039712    0.559923    11.00000    0.03398    0.02136 =
         0.02906   -0.00016    0.00614   -0.00027
N3    3    0.484508   -0.393143    0.585082    11.00000    0.03755    0.02146 =
         0.03295   -0.00449    0.00688   -0.00937
O1    4    0.535235   -0.237913    0.500581    11.00000    0.04542    0.02802 =
         0.02840   -0.00486    0.00722   -0.00280
O2    4    0.553636    0.433257    0.703767    11.00000    0.04296    0.02069 =
         0.03393    0.00017    0.00706    0.00217
H3A   2    0.503236   -0.491717    0.613808    11.00000    0.06890
H3B   2    0.485039   -0.441341    0.547516    11.00000    0.06169
HKLF    4
REM  zo09 in C2/c
REM R1 =  0.0514 for   1803 Fo > 4sig(Fo)  and  0.1166 for all   3296 data
REM    227 parameters refined using      0 restraints
END
WGHT      0.0602      0.0000
REM Highest difference peak  0.185,  deepest hole -0.238,  1-sigma level  0.051
Q1    1   0.7561  0.9510  0.6791  11.00000  0.05    0.19
Q2    1   0.8035  0.8408  0.6278  11.00000  0.05    0.18
Q3    1   0.7197  0.0583  0.9815  11.00000  0.05    0.16
Q4    1   0.7412  1.0171  0.5995  11.00000  0.05    0.15
Q5    1   0.5045  0.4229  0.7144  11.00000  0.05    0.15
Q6    1   0.5780  0.1152  0.6375  11.00000  0.05    0.15
Q7    1   0.4389 -0.2440  0.6348  11.00000  0.05    0.15
Q8    1   0.7521  0.4830  0.7600  11.00000  0.05    0.15
Q9    1   0.7336  0.9351  0.5982  11.00000  0.05    0.15
Q10   1   0.4352 -0.3784  0.5788  11.00000  0.05    0.14
;
