# Supplementary material for: 1-Amino-5-(4-methyl­benzo­yl)-4-(4-methyl­phen­yl)pyrimidin-2(1H)-one
Source: Acta Crystallogr Sect E Struct Rep Online. 2011 Nov 16;67(Pt 12):o3309. doi: 10.1107/S1600536811047301 (PMC3238961; doi:10.1107/S1600536811047301)
Supplement: Supplementary file 2 [file e-67-o3309-Isup2.hkl]

# 
# h,k,l, Fc-squared, Fo-squared, sigma(Fo-squared) and status flag 
# 
data_I
_shelx_title ' zo09 in C2/c' 
_shelx_refln_list_code          4 
_shelx_F_calc_maximum      399.14 
_exptl_crystal_F_000      1344.00 
_reflns_d_resolution_high  0.8006 
 
loop_ 
 _symmetry_equiv_pos_as_xyz 
 'x, y, z' 
 '-x, y, -z+1/2' 
 'x+1/2, y+1/2, z' 
 '-x+1/2, y+1/2, -z+1/2' 
 '-x, -y, -z' 
 'x, -y, z-1/2' 
 '-x+1/2, -y+1/2, -z' 
 'x+1/2, -y+1/2, z-1/2' 
 
_cell_length_a    24.1046 
_cell_length_b     5.9547 
_cell_length_c    23.1701 
_cell_angle_alpha  90.000 
_cell_angle_beta  103.638 
_cell_angle_gamma  90.000 
 
_shelx_F_squared_multiplier     1.000 
 
loop_ 
 _refln_index_h 
 _refln_index_k 
 _refln_index_l 
 _refln_F_squared_calc 
 _refln_F_squared_meas 
 _refln_F_squared_sigma 
 _refln_observed_status 
   2   0   0    49843.43    45614.49    622.14 o 
   4   0   0    10838.68     9994.72    153.87 o 
   6   0   0     4702.78     4808.63     97.47 o 
   8   0   0      265.79      286.27     39.54 o 
  10   0   0     2243.74     2268.96     75.08 o 
  12   0   0      150.84      155.44     37.28 o 
  16   0   0     1007.97      984.93    105.71 o 
  18   0   0     1713.37     1641.02     86.55 o 
  20   0   0     1172.92     1026.26     78.40 o 
  22   0   0      382.98      440.89     88.20 o 
  24   0   0       16.63      108.73     70.31 o 
  26   0   0     1870.70     2187.32    329.67 o 
  28   0   0       45.68      -17.35    122.90 o 
   1   1   0    14853.79    14622.39    185.23 o 
   3   1   0     1637.55     1543.17     36.84 o 
   5   1   0    53528.61    51756.04    550.07 o 
   9   1   0      300.74      319.54     26.16 o 
  11   1   0     1919.00     1938.41     51.82 o 
  13   1   0      224.56      204.04     27.87 o 
  15   1   0      516.91      558.20     39.98 o 
  17   1   0     1475.94     1512.51     66.69 o 
  19   1   0      419.25      453.88     49.18 o 
  21   1   0       17.43      -33.11     37.69 o 
  23   1   0       16.37        8.68     52.17 o 
  25   1   0      511.57      503.68     86.82 o 
  27   1   0        0.77      -54.73     66.40 o 
   0   2   0      846.36      708.22     57.15 o 
   2   2   0     2317.97     2343.67     63.66 o 
   4   2   0      945.21     1042.40     49.73 o 
   6   2   0       21.92       74.22     23.36 o 
   8   2   0      721.31      994.79     39.88 o 
  12   2   0      137.40       84.28     25.51 o 
  14   2   0      472.49      604.45     88.70 o 
  16   2   0      887.99      837.59     59.84 o 
  18   2   0      360.22      366.62     66.16 o 
  20   2   0      307.65      264.74     66.93 o 
  22   2   0       41.50      -38.36     56.04 o 
  24   2   0       50.25       59.01     61.46 o 
  26   2   0       24.04       23.07     84.07 o 
  28   2   0       44.41      140.52    105.95 o 
   1   3   0     5824.11     6560.37    131.21 o 
   3   3   0     3567.39     4055.03     84.03 o 
   5   3   0     2743.20     2989.11     71.66 o 
   7   3   0        0.85       25.12     27.85 o 
   9   3   0       51.34       22.77     27.22 o 
  13   3   0       68.06       43.23     37.35 o 
  15   3   0      154.79      171.64     42.81 o 
  17   3   0     1109.66     1024.15     89.45 o 
  19   3   0      681.06      741.53    101.85 o 
  21   3   0      257.84      232.89     71.99 o 
  23   3   0      112.20      168.10     74.47 o 
  25   3   0       24.35      157.92     99.44 o 
   0   4   0     5730.88     6282.88    597.89 o 
   2   4   0      373.93      351.81     85.98 o 
   4   4   0       76.30      188.53     41.46 o 
   6   4   0      332.36      448.58     42.31 o 
   8   4   0       74.59       62.77     50.30 o 
  10   4   0        1.17      -35.54     35.54 o 
  12   4   0      499.60      412.50     72.96 o 
  14   4   0     1016.40     1018.28    131.81 o 
  16   4   0        1.41      -53.38     53.38 o 
  18   4   0      170.57      132.35     67.02 o 
  20   4   0      217.96      147.86     74.76 o 
  22   4   0      194.11      174.69     78.98 o 
  24   4   0       17.49       -2.74     73.54 o 
   1   5   0      192.51      156.99     47.27 o 
   3   5   0      593.10      641.84     59.83 o 
   5   5   0      531.84      557.25     50.96 o 
   7   5   0      208.21      234.14     55.24 o 
   9   5   0        0.07      -39.14     39.14 o 
  11   5   0      422.63      405.22     74.94 o 
  13   5   0       22.48       48.06     61.06 o 
  15   5   0       61.92      100.94     66.84 o 
  17   5   0      109.25       89.86     69.71 o 
  19   5   0      172.31      140.94     83.32 o 
  21   5   0        0.78      -13.70     73.63 o 
   0   6   0      515.91      568.99     96.09 o 
   2   6   0     2069.50     2054.95     87.86 o 
   4   6   0      793.60      782.54     64.59 o 
   6   6   0       66.95      155.64     79.87 o 
   8   6   0      975.43      810.35     88.85 o 
  10   6   0      227.56      246.61    127.96 o 
  12   6   0       12.49      -72.59     72.59 o 
  14   6   0       29.78       23.00    112.78 o 
  16   6   0      155.52      169.88     95.52 o 
   1   7   0        3.00      -38.12     74.30 o 
   5   7   0      308.85      276.60     97.77 o 
   7   7   0      125.16      282.15    160.50 o 
   9   7   0        6.62      -69.97    127.24 o 
 -29   1   1      445.14      585.48    130.10 o 
 -27   1   1       71.27       50.09     66.66 o 
 -25   1   1       18.04       76.14     67.30 o 
 -23   1   1      174.38       98.12     52.41 o 
 -21   1   1       22.28      -19.98     35.93 o 
 -19   1   1      404.39      378.89     69.99 o 
 -17   1   1      270.65      364.13     39.34 o 
 -15   1   1       61.68       69.16     27.68 o 
 -13   1   1     9387.02     8789.89    209.80 o 
 -11   1   1    14487.61    14446.90    186.88 o 
  -9   1   1     3734.43     3718.54     65.97 o 
  -7   1   1     4357.32     3791.39     62.57 o 
  -5   1   1      303.60      284.51     22.50 o 
  -3   1   1     2204.46     2182.71     42.90 o 
  -1   1   1     7818.83     7996.56    127.88 o 
   1   1   1     4126.76     4275.81     61.71 o 
   3   1   1      806.40      952.89     35.93 o 
   5   1   1   104205.82    96575.34   1129.99 o 
   7   1   1    40517.65    37249.30    462.80 o 
   9   1   1     6284.90     6123.58     88.99 o 
  11   1   1      226.94      210.24     28.56 o 
  13   1   1      303.67      251.21     29.17 o 
  15   1   1      702.01      745.37     41.39 o 
  17   1   1     1794.39     1838.08    106.45 o 
  19   1   1        0.48       55.54     37.92 o 
  21   1   1     1029.18     1039.00     65.68 o 
  23   1   1      329.88      430.03     62.60 o 
  25   1   1      289.41      417.05    137.20 o 
  27   1   1       19.51       -8.63     81.32 o 
 -28   2   1        3.48       27.34     88.86 o 
 -26   2   1        0.21      -79.18     79.18 o 
 -24   2   1       31.61       22.64     61.52 o 
 -22   2   1      102.28      170.76     65.61 o 
 -20   2   1       41.47      -39.77     53.95 o 
 -18   2   1       14.52       28.72     39.14 o 
 -16   2   1      871.14      783.57     57.36 o 
 -14   2   1     1053.47     1161.24     50.36 o 
 -12   2   1     9006.17     8924.88    135.34 o 
 -10   2   1    25445.67    25982.96    308.19 o 
  -8   2   1     1393.51     1222.59     45.01 o 
  -4   2   1    11324.36    11272.00    148.78 o 
  -2   2   1      568.31      557.72     40.16 o 
   0   2   1     3989.51     3950.55     82.56 o 
   2   2   1     1138.07     1309.50     43.86 o 
   4   2   1     4262.91     3916.53     84.68 o 
   6   2   1    11148.72    11502.76    151.56 o 
   8   2   1    22529.40    23533.66    277.68 o 
  10   2   1     1207.69     1178.02     59.48 o 
  12   2   1      164.22      225.53     49.46 o 
  14   2   1     1261.73     1418.05     68.13 o 
  16   2   1     1235.32     1285.04     70.06 o 
  18   2   1        3.04      -38.45     38.45 o 
  20   2   1        0.00      -28.70     50.51 o 
  22   2   1       79.30      160.66     63.11 o 
  24   2   1       25.18       99.67     65.83 o 
  26   2   1        1.97       51.25     87.45 o 
 -27   3   1      360.26      631.87    167.73 o 
 -25   3   1      108.86       43.43     75.34 o 
 -23   3   1       23.20      -36.38     63.34 o 
 -21   3   1      759.22      862.90    123.64 o 
 -19   3   1       44.62      -28.70     62.08 o 
 -17   3   1       18.21       57.77     55.73 o 
 -15   3   1     1761.71     1747.02     78.18 o 
 -13   3   1        3.64      -30.45     33.10 o 
 -11   3   1      395.46      424.32     36.57 o 
  -9   3   1     5106.33     5215.17    101.10 o 
  -7   3   1     2307.61     2373.86     64.69 o 
  -5   3   1      216.51      199.03     29.72 o 
  -3   3   1     6736.56     7160.24    154.58 o 
  -1   3   1     3144.84     3135.60     83.56 o 
   3   3   1    10188.00    11255.83    237.79 o 
   5   3   1       44.92       23.98     25.18 o 
   7   3   1       11.46        1.01     25.05 o 
   9   3   1      293.75      344.66     34.11 o 
  11   3   1       35.60       45.45     35.81 o 
  13   3   1      542.68      614.74     54.56 o 
  15   3   1      756.50      818.74     61.88 o 
  17   3   1      590.20      706.52     87.80 o 
  19   3   1       93.69      -13.80     72.41 o 
  21   3   1      305.30      446.16     81.65 o 
  23   3   1       65.88      108.83     76.43 o 
  25   3   1        5.80      -15.74     69.42 o 
 -24   4   1       55.48       34.13     97.95 o 
 -22   4   1       41.70       69.84     74.01 o 
 -20   4   1       49.15       18.14     75.50 o 
 -18   4   1      499.44      535.51     85.39 o 
 -16   4   1        0.78        0.87     55.61 o 
 -14   4   1      465.29      411.97     71.44 o 
 -12   4   1        1.31      103.71     56.32 o 
 -10   4   1        8.71       20.21     39.55 o 
  -8   4   1      273.39      289.02     44.08 o 
  -6   4   1      886.73     1111.32     55.53 o 
  -4   4   1       40.30       39.94     30.78 o 
  -2   4   1     1222.45     1406.88     67.59 o 
   0   4   1      857.27      993.81     71.17 o 
   2   4   1       27.44       -9.60     35.48 o 
   4   4   1     1983.07     2236.15    101.43 o 
   6   4   1      433.61      501.50     46.82 o 
   8   4   1       61.64       91.19     35.70 o 
  10   4   1        3.54      -35.49     35.49 o 
  12   4   1      483.21      387.45     53.26 o 
  14   4   1      582.84      614.79     78.14 o 
  16   4   1       82.53       44.37     62.47 o 
  18   4   1      211.89      235.32     74.38 o 
  20   4   1      190.03      186.39     74.50 o 
  22   4   1       51.99        0.46     70.62 o 
  24   4   1        3.63       88.15    104.61 o 
 -21   5   1       41.27       41.79    103.57 o 
 -19   5   1       16.05      -44.36     65.88 o 
 -17   5   1       59.80      -20.59     62.28 o 
 -15   5   1     1868.66     1869.21    145.27 o 
 -13   5   1      585.18      579.01     81.78 o 
 -11   5   1        1.61        3.17     71.16 o 
  -9   5   1      843.61      614.35    114.23 o 
  -7   5   1        5.99       -3.46     35.86 o 
  -5   5   1        5.95      -23.09     34.92 o 
  -3   5   1      273.93      188.93     46.08 o 
  -1   5   1        0.41      -10.93     40.10 o 
   1   5   1      878.24      899.83     78.05 o 
   3   5   1      591.20      691.20     68.25 o 
   5   5   1       38.09       41.50     36.72 o 
   7   5   1      788.91      717.64     64.91 o 
   9   5   1     3340.14     3009.81    108.33 o 
  11   5   1      884.22      779.33     85.20 o 
  13   5   1        1.03       -1.57     59.16 o 
  15   5   1       87.21      100.38     67.68 o 
  17   5   1      118.48       63.40     68.94 o 
  19   5   1       29.71      172.93     75.79 o 
  21   5   1        0.00        3.09     83.82 o 
 -16   6   1       20.50      -81.49     81.49 o 
 -14   6   1       56.88      -67.98     75.14 o 
 -12   6   1        0.39      108.27     68.44 o 
 -10   6   1       27.99      126.76     68.73 o 
  -8   6   1      152.65      199.92    152.54 o 
  -6   6   1       42.90       -6.15     57.79 o 
  -4   6   1        0.07       17.59     41.89 o 
  -2   6   1      506.15      507.51     56.01 o 
   0   6   1       94.24      150.29     59.96 o 
   2   6   1      801.55      773.89     72.69 o 
   4   6   1      716.69      677.73    101.49 o 
   6   6   1       21.13      -26.78     52.16 o 
   8   6   1      505.56      231.40    161.94 o 
  10   6   1       58.86       -2.28     76.60 o 
  12   6   1        0.30      -74.51     75.10 o 
  14   6   1       23.56       43.61     88.88 o 
  16   6   1        2.23       46.63     88.67 o 
  -9   7   1       28.24       40.81     89.46 o 
  -7   7   1      826.36      892.92    167.73 o 
  -5   7   1       78.96       63.62    130.13 o 
  -3   7   1      162.91       93.06     95.43 o 
   1   7   1       50.50      -12.56     79.73 o 
   3   7   1      658.86      587.04    147.48 o 
   5   7   1        5.20       66.13     84.41 o 
   7   7   1      303.30      111.02     90.48 o 
   9   7   1      222.05      242.92    104.29 o 
 -28   0   2      400.54       59.28    144.59 o 
 -26   0   2      574.85      426.55    160.50 o 
 -24   0   2      848.81      727.64    100.62 o 
 -22   0   2        6.31      -15.65     57.99 o 
 -20   0   2      254.39      200.41     52.84 o 
 -18   0   2     2934.14     3022.98    109.93 o 
 -16   0   2     1653.48     1752.32     82.32 o 
 -14   0   2     3522.64     3131.05    112.66 o 
 -12   0   2      824.00     1075.45     73.01 o 
 -10   0   2     2940.00     2690.99     96.08 o 
  -8   0   2    10449.14     9258.59    162.77 o 
  -6   0   2   159311.41   143623.27   1922.29 o 
  -4   0   2     8265.82     7598.53    124.11 o 
  -2   0   2    23694.38    22646.01    314.66 o 
   0   0   2      735.53      567.36     26.06 o 
   2   0   2     5319.37     4693.71     94.82 o 
   4   0   2      212.44      209.00     26.95 o 
   6   0   2     1692.21     1517.27     68.28 o 
   8   0   2      177.51      229.67     46.63 o 
  10   0   2      126.93      165.94     42.34 o 
  12   0   2        0.41      -26.60     39.06 o 
  14   0   2      765.89      813.66     58.76 o 
  16   0   2     2313.92     2182.08     98.54 o 
  18   0   2      567.11      491.41     60.18 o 
  20   0   2       16.07       38.18     56.39 o 
  22   0   2     1505.64     1667.30    259.54 o 
  24   0   2      841.40      875.96    110.14 o 
  26   0   2     1186.74     1218.61    131.96 o 
  28   0   2       97.70       66.51    141.70 o 
 -29   1   2      222.68      202.57    107.86 o 
 -27   1   2       25.07       22.79     94.32 o 
 -25   1   2       66.06      122.83     69.58 o 
 -23   1   2       16.08       -8.63     50.28 o 
 -21   1   2      506.32      569.94     54.25 o 
 -19   1   2      396.79      454.79     49.96 o 
 -17   1   2      296.98      299.90     47.12 o 
 -15   1   2      162.64      164.57     29.70 o 
 -13   1   2     8442.87     8543.65    122.57 o 
 -11   1   2     1528.81     1657.42     48.06 o 
  -9   1   2     5569.25     5307.10     80.67 o 
  -7   1   2     4773.36     4834.43     72.59 o 
  -5   1   2    68011.07    66669.09    818.64 o 
  -3   1   2      684.70      722.31     27.25 o 
  -1   1   2    13146.88    12540.21    190.59 o 
   1   1   2    16247.77    16958.40    190.91 o 
   3   1   2       83.58       86.52     17.45 o 
   5   1   2    27085.27    24886.35    316.94 o 
   7   1   2     8158.43     7527.46    126.11 o 
   9   1   2     2522.43     2327.54     90.58 o 
  11   1   2      321.05      286.19     41.05 o 
  13   1   2     4969.50     4866.15     85.74 o 
  15   1   2     1193.10     1110.68     53.89 o 
  17   1   2      307.92      355.52     44.58 o 
  19   1   2      668.74      781.28     79.00 o 
  21   1   2      145.69      156.31     45.99 o 
  23   1   2      615.52      646.20     70.13 o 
  25   1   2      435.09      457.43    103.33 o 
  27   1   2      522.02      650.97    118.40 o 
 -28   2   2       27.30       15.75     89.17 o 
 -26   2   2       15.55       56.19     68.29 o 
 -24   2   2       27.37       20.96     64.92 o 
 -22   2   2       23.97        6.46     58.89 o 
 -20   2   2      592.16      678.26     97.16 o 
 -18   2   2     1855.26     1935.35     81.47 o 
 -16   2   2      391.79      407.20     52.18 o 
 -14   2   2     4542.34     4325.57     99.27 o 
 -12   2   2     1423.06     1655.71     73.18 o 
 -10   2   2      787.37      795.05     63.24 o 
  -8   2   2     1246.06     1318.11     58.91 o 
  -6   2   2      972.09      973.64     45.74 o 
  -4   2   2     1841.10     1853.49     83.70 o 
  -2   2   2      123.22      132.10     28.96 o 
   0   2   2      402.28      485.44     36.45 o 
   2   2   2     3912.18     4121.13     82.82 o 
   4   2   2    13131.42    13978.34    176.09 o 
   6   2   2     1334.15     1285.90     41.38 o 
   8   2   2     1503.19     1635.21     62.99 o 
  10   2   2     4463.56     4488.92    125.20 o 
  12   2   2     7070.19     6618.39    174.06 o 
  14   2   2     1899.18     2160.21     82.61 o 
  16   2   2      404.88      325.43     49.91 o 
  18   2   2        1.12       16.73     41.78 o 
  20   2   2        3.28      -41.43     41.43 o 
  22   2   2       34.22        8.82     62.60 o 
  24   2   2       49.39       36.35     76.39 o 
  26   2   2        0.54      -31.06     86.28 o 
 -27   3   2      130.96      129.76     92.27 o 
 -25   3   2        0.80      113.21     98.25 o 
 -23   3   2      130.01      141.76     72.94 o 
 -21   3   2      542.96      397.92     84.25 o 
 -19   3   2      190.26      113.38     62.36 o 
 -17   3   2      179.62      130.08     62.43 o 
 -15   3   2      344.26      369.06     66.46 o 
 -13   3   2       39.90       34.98     34.23 o 
 -11   3   2      207.84      208.04     34.86 o 
  -9   3   2      593.76      587.97     39.11 o 
  -7   3   2     2612.88     2909.17     71.68 o 
  -5   3   2    10197.69    10806.59    156.73 o 
  -3   3   2      196.96      301.01     35.99 o 
  -1   3   2     1742.20     2143.19     70.39 o 
   3   3   2        0.06      -23.90     23.90 o 
   5   3   2     1755.26     1722.11     66.50 o 
   7   3   2      335.65      311.78     31.80 o 
   9   3   2     2533.43     2453.66     64.84 o 
  11   3   2     1168.87     1291.78     78.47 o 
  13   3   2      525.34      671.86     56.08 o 
  15   3   2      416.80      582.69     57.29 o 
  17   3   2       50.13       65.42     43.33 o 
  19   3   2      193.18      184.99     82.84 o 
  21   3   2      156.47      138.40     70.97 o 
  23   3   2       30.57      -26.58     63.15 o 
  25   3   2        7.31       -7.49     73.02 o 
 -24   4   2       10.23       53.79     95.36 o 
 -22   4   2      823.68      862.18    104.16 o 
 -20   4   2       45.20      -19.18     81.20 o 
 -18   4   2      291.92      267.42     73.83 o 
 -16   4   2        1.19      -50.28     54.55 o 
 -14   4   2       17.53       49.89     54.74 o 
 -12   4   2      199.08      352.33     80.07 o 
 -10   4   2     1448.47     1456.33     62.33 o 
  -8   4   2      196.88      236.82     39.30 o 
  -6   4   2      287.63      302.11     40.78 o 
  -4   4   2      102.34       51.12     31.91 o 
  -2   4   2       15.20       13.31     40.99 o 
   0   4   2      361.17      420.89     48.55 o 
   2   4   2      902.13      949.05     73.07 o 
   4   4   2        2.87       41.82     34.03 o 
   6   4   2        8.89       21.53     29.87 o 
   8   4   2      330.49      337.45     49.47 o 
  10   4   2      792.32     1019.12    112.28 o 
  12   4   2        4.89      -27.63     39.32 o 
  14   4   2     1190.82     1062.34     92.44 o 
  16   4   2      795.60      750.16     87.94 o 
  18   4   2      384.74      307.19     75.33 o 
  20   4   2      283.76      224.64     74.94 o 
  22   4   2      158.29      148.51     99.96 o 
  24   4   2      295.04      399.54     93.22 o 
 -21   5   2       91.13       87.03    167.95 o 
 -19   5   2       96.97       31.44     70.33 o 
 -17   5   2      398.01      352.52     82.06 o 
 -15   5   2      306.02      426.60     80.92 o 
 -13   5   2      200.21       42.13     61.87 o 
 -11   5   2       41.02       42.09    106.28 o 
  -9   5   2        7.18       16.98     51.64 o 
  -7   5   2      234.09      210.20     51.09 o 
  -5   5   2      302.11      310.42     45.99 o 
  -3   5   2      117.61      129.59     40.10 o 
  -1   5   2       10.41       22.39     59.47 o 
   1   5   2     1036.12     1049.23    103.16 o 
   3   5   2      315.34      412.01     54.23 o 
   5   5   2      318.60      348.42     46.15 o 
   9   5   2     1927.04     1784.21     88.67 o 
  11   5   2      664.56      662.07     82.04 o 
  13   5   2      503.75      405.14     78.79 o 
  15   5   2        7.40      -57.73     60.43 o 
  17   5   2        5.01       -6.15     75.14 o 
  19   5   2      163.69      128.32     89.51 o 
  21   5   2       56.72       54.44     89.90 o 
 -16   6   2      525.21      407.40     93.15 o 
 -14   6   2      304.96      349.05     82.88 o 
 -12   6   2       88.86       84.74     71.01 o 
 -10   6   2        0.00      -51.45     71.94 o 
  -8   6   2      973.89      826.23     91.82 o 
  -6   6   2     1004.41      756.26     88.61 o 
  -4   6   2      682.73      605.82     59.64 o 
  -2   6   2       94.58      121.32     46.44 o 
   0   6   2      497.49      543.43     64.84 o 
   2   6   2      119.24       91.09     99.77 o 
   4   6   2        9.44       55.54     56.74 o 
   6   6   2      157.95       92.61     61.25 o 
   8   6   2       25.57      -15.30     72.67 o 
  10   6   2       42.64        0.64     76.78 o 
  12   6   2       32.50        5.67     79.67 o 
  14   6   2       80.45      -75.38     81.62 o 
  16   6   2        0.01      -48.42    133.02 o 
  -9   7   2       13.06       16.64     87.20 o 
  -7   7   2      138.00      130.13    144.59 o 
  -5   7   2        6.13      240.05    101.20 o 
  -3   7   2      147.98      123.96     85.72 o 
  -1   7   2       54.97      126.46     71.88 o 
   1   7   2        0.73      -19.03     71.55 o 
   3   7   2        9.49      -73.27     73.27 o 
   5   7   2      216.81      151.82    118.57 o 
   7   7   2      317.92      525.74    180.02 o 
   9   7   2       65.61       45.13     94.67 o 
 -29   1   3       22.91      -45.75    103.38 o 
 -27   1   3      173.89      229.95     77.40 o 
 -25   1   3       77.01      163.64     67.94 o 
 -23   1   3      297.63      347.34     62.86 o 
 -21   1   3      564.45      549.03     53.83 o 
 -19   1   3      216.16      278.12     38.70 o 
 -17   1   3       10.61       26.38     28.13 o 
 -15   1   3     4369.99     4290.58     85.05 o 
 -13   1   3     2812.96     2793.37     64.53 o 
 -11   1   3      431.75      446.93     32.33 o 
  -9   1   3    19861.69    18931.17    210.05 o 
  -7   1   3    11686.72    11718.40    155.67 o 
  -5   1   3    31844.75    29625.88    332.11 o 
  -3   1   3     1325.46     1403.55     32.86 o 
  -1   1   3    14020.13    13343.10    208.49 o 
   1   1   3    15190.61    14342.49    165.24 o 
   3   1   3    34062.04    32752.90    356.80 o 
   5   1   3    12083.84    11709.43    169.85 o 
   7   1   3     6385.98     5989.21    109.99 o 
   9   1   3      330.62      325.47     36.69 o 
  11   1   3      270.75      329.52     46.75 o 
  13   1   3      889.53      883.34     41.73 o 
  15   1   3     2415.86     2346.47     77.94 o 
  17   1   3        9.99       18.06     43.74 o 
  19   1   3       78.00       77.42     39.48 o 
  21   1   3     1412.96     1219.70     93.74 o 
  23   1   3      116.50      138.45     62.19 o 
  25   1   3        0.05       68.72     60.86 o 
  27   1   3       93.77       95.21     85.63 o 
 -28   2   3        8.89       83.57     96.87 o 
 -26   2   3       42.67       51.87     71.12 o 
 -24   2   3      212.49      234.80     73.31 o 
 -22   2   3       20.69       29.09     50.90 o 
 -20   2   3       54.26       -1.20     48.14 o 
 -18   2   3     1901.43     1877.29    125.36 o 
 -16   2   3      196.67      201.34     36.21 o 
 -14   2   3     3785.71     3916.57     79.30 o 
 -12   2   3      788.90      811.58     55.57 o 
 -10   2   3    19127.74    18795.05    234.76 o 
  -8   2   3    10519.92    10610.97    145.41 o 
  -6   2   3       53.69       76.90     22.61 o 
  -4   2   3       59.96       43.63     23.90 o 
  -2   2   3      876.96      980.70     46.23 o 
   0   2   3      377.00      430.13     57.11 o 
   2   2   3      728.05      861.29     37.05 o 
   4   2   3       23.75      -15.94     21.12 o 
   6   2   3      807.96      924.48     48.27 o 
   8   2   3      923.95      949.96     51.28 o 
  10   2   3     1539.86     1453.11     72.63 o 
  12   2   3     4459.97     4515.38    113.12 o 
  14   2   3        4.49      -22.20     34.97 o 
  16   2   3        7.93      -16.82     37.42 o 
  18   2   3      899.37     1064.91     72.40 o 
  20   2   3       21.30      -46.81     46.81 o 
  22   2   3       37.30       44.35     60.54 o 
  24   2   3      160.95       -3.45     85.09 o 
  26   2   3       57.49       19.55     96.15 o 
 -27   3   3      297.04      320.00     93.15 o 
 -25   3   3      141.76      130.64     78.16 o 
 -23   3   3        4.32      -34.25     63.95 o 
 -21   3   3       25.57       55.26     63.66 o 
 -19   3   3      367.02      404.85     73.14 o 
 -17   3   3       40.69      -10.87     54.97 o 
 -15   3   3      371.94      247.15     63.58 o 
 -13   3   3       20.50      -10.76     28.83 o 
 -11   3   3     1054.01      869.83     45.15 o 
  -9   3   3      153.49      190.19     30.14 o 
  -7   3   3     1785.68     1841.68     64.96 o 
  -5   3   3     4499.47     4620.57     98.82 o 
  -3   3   3      274.26      302.36     51.71 o 
  -1   3   3      172.82      185.65     39.33 o 
   1   3   3       26.24       25.63     34.88 o 
   3   3   3     3616.37     4050.65     83.12 o 
   5   3   3      544.08      559.01     37.72 o 
   7   3   3       99.13       98.44     26.48 o 
   9   3   3     4617.70     4420.55    125.64 o 
  11   3   3     1246.05     1205.37     73.46 o 
  13   3   3     1114.95     1221.63     71.13 o 
  15   3   3      600.32      672.51    131.90 o 
  17   3   3      160.52      140.30     48.66 o 
  19   3   3      788.85      947.61     93.58 o 
  21   3   3      268.71      262.22     95.65 o 
  23   3   3      966.21      799.82    109.79 o 
  25   3   3      155.43      112.84     86.55 o 
 -24   4   3       15.90      -14.54     70.88 o 
 -22   4   3        4.18       53.32     71.55 o 
 -20   4   3       23.73      -47.21     62.00 o 
 -18   4   3       67.70       -0.78     57.38 o 
 -16   4   3      449.49      328.58     71.99 o 
 -14   4   3       34.84      -64.92     64.92 o 
 -12   4   3      204.96      135.52     57.29 o 
 -10   4   3       38.97       -5.97     31.15 o 
  -8   4   3      743.62      822.14     51.01 o 
  -6   4   3     2069.40     2044.62     73.30 o 
  -4   4   3       23.41       29.78     31.02 o 
  -2   4   3     3505.89     3639.03    100.13 o 
   0   4   3      824.54      802.61     89.66 o 
   2   4   3     3381.98     3472.07     96.78 o 
   4   4   3     1907.00     2054.68     74.90 o 
   6   4   3      952.43      950.53     62.46 o 
   8   4   3       38.58       23.99     38.18 o 
  10   4   3       60.60       98.43     50.30 o 
  12   4   3       12.98       26.44     41.20 o 
  14   4   3       27.95      -39.92     39.92 o 
  16   4   3       37.72       86.05     61.15 o 
  18   4   3       22.52      -43.67     60.38 o 
  20   4   3      273.74      110.91     96.01 o 
  22   4   3      319.83      259.07     82.95 o 
 -19   5   3       94.75      -25.29     67.06 o 
 -17   5   3      581.31      536.12     88.76 o 
 -15   5   3      925.72      862.40     96.44 o 
 -13   5   3        8.48       25.57    141.70 o 
 -11   5   3      113.15      151.62    107.06 o 
  -9   5   3       44.28       58.34     59.28 o 
  -7   5   3       37.88       89.08     38.86 o 
  -5   5   3     1957.19     1802.15     75.83 o 
  -3   5   3      187.66      214.75     49.16 o 
  -1   5   3       13.29       17.67     40.83 o 
   1   5   3       62.74       84.10     49.81 o 
   3   5   3      279.49      213.60     52.96 o 
   5   5   3      268.67      332.80     52.35 o 
   7   5   3       53.35       87.58     44.40 o 
   9   5   3      336.51      280.48     56.77 o 
  11   5   3      116.28        1.94     56.46 o 
  13   5   3       19.24      -48.29     67.68 o 
  15   5   3      157.62       58.92     78.13 o 
  17   5   3        0.83      -62.08     75.75 o 
  19   5   3      124.79      104.17    161.94 o 
 -16   6   3       12.64       34.48    107.98 o 
 -14   6   3        5.55        0.88     67.65 o 
 -12   6   3      207.36      231.64     93.45 o 
 -10   6   3        0.26       67.06     81.32 o 
  -8   6   3      229.22      151.50     67.86 o 
  -6   6   3     1335.87     1340.21    105.99 o 
  -4   6   3      522.95      414.55     65.04 o 
  -2   6   3       27.63       10.47     67.40 o 
   0   6   3       70.80      112.91     59.67 o 
   2   6   3      109.21       97.09     56.99 o 
   4   6   3      322.77      404.36     71.91 o 
   6   6   3     1150.53      973.39    131.96 o 
   8   6   3      445.32      580.77    114.23 o 
  10   6   3      132.69      165.80     86.03 o 
  12   6   3        2.97      -72.28     78.01 o 
  14   6   3        8.51      -45.51    115.67 o 
  16   6   3      191.72      311.67    125.07 o 
  -9   7   3       69.58        4.34    138.81 o 
  -7   7   3      110.67      145.43     92.97 o 
  -5   7   3      560.35      563.27     93.83 o 
  -3   7   3        0.22       11.76     69.67 o 
  -1   7   3      569.03      703.01     80.60 o 
   1   7   3     1059.11     1096.02    129.31 o 
   3   7   3       16.17      -60.57     60.57 o 
   5   7   3       16.51       19.44     80.07 o 
   7   7   3      150.93      378.83    135.92 o 
 -28   0   4      331.97      211.10    148.93 o 
 -26   0   4     3981.45     5172.07    361.48 o 
 -24   0   4      548.42      677.95    153.27 o 
 -22   0   4      539.77      457.05     66.31 o 
 -20   0   4     4380.47     4486.26    206.63 o 
 -18   0   4      669.31      782.07     68.15 o 
 -16   0   4     1351.58     1389.41     75.75 o 
 -14   0   4      338.34      244.27     45.65 o 
 -12   0   4      726.44      845.66     56.96 o 
 -10   0   4     1667.02     1491.92     75.26 o 
  -8   0   4    40877.39    39271.24    560.53 o 
  -6   0   4    30317.77    27851.50    402.18 o 
  -4   0   4     2957.94     2634.45     63.49 o 
  -2   0   4    24178.42    22720.23    321.65 o 
   0   0   4    58131.20    51078.30    846.56 o 
   2   0   4       24.60       23.40     28.92 o 
   4   0   4     3741.64     3039.70     88.57 o 
   6   0   4     9460.35     8764.96    411.37 o 
   8   0   4     2353.75     2295.91     90.95 o 
  10   0   4      916.32      955.47     93.79 o 
  12   0   4     1794.74     1770.79    104.06 o 
  14   0   4     2089.75     2114.17    110.82 o 
  16   0   4      493.15      517.28     56.56 o 
  18   0   4      969.09      895.42     96.10 o 
  20   0   4     8349.93     8055.62    259.54 o 
  22   0   4       12.15      -59.24     61.97 o 
  24   0   4      130.10      245.96     83.37 o 
  26   0   4      901.59     1039.12    128.64 o 
 -29   1   4       27.81      203.04    114.04 o 
 -27   1   4      674.98      553.58     91.48 o 
 -25   1   4     1930.83     2058.96    124.18 o 
 -23   1   4       46.93       38.53     49.94 o 
 -21   1   4        4.23      -28.43     44.60 o 
 -19   1   4      130.69      135.13     33.49 o 
 -17   1   4      364.26      409.82     59.69 o 
 -15   1   4       40.55        4.17     26.34 o 
 -13   1   4     1477.87     1452.05     48.15 o 
 -11   1   4     2741.02     2467.20     60.51 o 
  -9   1   4      356.93      342.49     32.41 o 
  -7   1   4       20.56        3.73     35.36 o 
  -5   1   4    28783.04    27300.21    364.60 o 
  -3   1   4      361.47      333.34     21.44 o 
  -1   1   4       69.90       93.49     23.81 o 
   1   1   4     3369.01     3399.55     56.58 o 
   3   1   4    13023.05    13259.94    176.86 o 
   5   1   4     3505.28     3208.79     76.20 o 
   7   1   4        0.00       -7.67     26.97 o 
   9   1   4     3906.34     3488.38    101.85 o 
  11   1   4      237.52      270.36     38.53 o 
  13   1   4       65.77      107.92     37.04 o 
  15   1   4      261.11      207.87     43.98 o 
  17   1   4      512.79      575.61     56.71 o 
  19   1   4        8.51        0.56     43.67 o 
  21   1   4        4.43       35.74     51.44 o 
  23   1   4       21.63      -28.28     53.87 o 
  25   1   4      381.56      386.49     78.25 o 
  27   1   4       26.36      -78.73     78.73 o 
 -28   2   4       20.41       20.42    106.28 o 
 -26   2   4      384.87      362.65     75.05 o 
 -24   2   4      265.14      354.71     67.94 o 
 -22   2   4      141.82       92.38     53.98 o 
 -20   2   4        4.97      -45.53     45.53 o 
 -18   2   4       68.76       93.59     49.38 o 
 -16   2   4      196.08      215.37     33.40 o 
 -14   2   4      123.22      148.99     26.00 o 
 -12   2   4       41.64        4.52     29.33 o 
 -10   2   4      177.56      193.91     67.83 o 
  -8   2   4        0.59      -10.78     28.91 o 
  -6   2   4     9848.36     9113.59    152.69 o 
  -4   2   4     2125.05     2296.11     94.13 o 
  -2   2   4     2403.12     2490.94     65.43 o 
   0   2   4        7.21      -10.78     26.61 o 
   2   2   4      938.55     1084.34     41.13 o 
   4   2   4      545.62      506.88     30.94 o 
   6   2   4     2282.42     2195.14     82.85 o 
   8   2   4     1514.05     1482.00     68.06 o 
  10   2   4     4712.27     4659.21    109.71 o 
  12   2   4      505.49      569.97     50.62 o 
  14   2   4       13.11       -7.03     36.54 o 
  16   2   4       73.58       49.50     63.65 o 
  18   2   4      145.60      178.66     49.42 o 
  20   2   4      236.13      248.98     55.75 o 
  22   2   4       12.25       -7.91     57.18 o 
  24   2   4        0.68       66.26     84.12 o 
  26   2   4        3.52       10.44     85.37 o 
 -27   3   4        0.25      -42.91     73.85 o 
 -25   3   4      395.93      459.78    104.28 o 
 -23   3   4      910.18      853.48    170.49 o 
 -21   3   4      187.92      195.58     70.83 o 
 -19   3   4      617.28      558.20    157.44 o 
 -17   3   4      416.87      436.82     71.85 o 
 -15   3   4      534.05      616.20     84.58 o 
 -13   3   4      159.87      200.26     60.52 o 
 -11   3   4      510.48      535.65     37.24 o 
  -9   3   4     1477.50     1426.52     62.67 o 
  -7   3   4        4.99        5.07     25.02 o 
  -5   3   4      198.84      210.99     43.22 o 
  -3   3   4       91.74      158.24     32.65 o 
  -1   3   4       17.26       37.07     51.68 o 
   1   3   4      203.07      180.43     50.51 o 
   3   3   4     2503.85     2848.43     68.97 o 
   5   3   4     1791.44     1718.18     56.14 o 
   7   3   4      231.42      270.49     38.45 o 
   9   3   4     3136.41     3199.69     95.32 o 
  11   3   4     4354.37     4073.97    144.84 o 
  13   3   4       65.72       -9.47     38.78 o 
  15   3   4      246.52      227.29     49.80 o 
  17   3   4       16.08        2.21     43.41 o 
  19   3   4       48.38       64.96     62.53 o 
  21   3   4       12.21      108.35     64.68 o 
  23   3   4       37.58       78.96     69.77 o 
  25   3   4        8.45       45.45     95.40 o 
 -24   4   4      478.39      589.52    128.58 o 
 -22   4   4       85.46      115.11     71.78 o 
 -20   4   4       49.48      -11.76     64.75 o 
 -18   4   4        0.68      -16.30     59.38 o 
 -16   4   4      555.79      619.61     95.95 o 
 -14   4   4      425.41      449.05     93.55 o 
 -12   4   4       90.96      157.34     60.93 o 
 -10   4   4      321.19      313.77     51.62 o 
  -8   4   4      450.65      348.04     40.89 o 
  -6   4   4        7.72      -26.40     31.27 o 
  -4   4   4     1001.42     1013.60     77.64 o 
  -2   4   4      413.38      447.16     48.01 o 
   0   4   4     3556.91     3796.73    218.74 o 
   2   4   4       28.93       39.08     31.00 o 
   4   4   4      443.50      424.30     41.41 o 
   6   4   4        0.13        4.56     37.29 o 
   8   4   4      504.18      484.81     54.84 o 
  10   4   4      100.17       30.94     42.41 o 
  12   4   4      111.54      111.19     53.38 o 
  14   4   4     2508.54     2372.16    101.63 o 
  16   4   4      657.41      675.81     85.61 o 
  18   4   4      140.43       92.81     67.56 o 
  20   4   4       92.47      103.78     78.99 o 
  22   4   4        5.50      -44.06     81.64 o 
 -21   5   4      156.14      224.45     85.83 o 
 -19   5   4        0.74      102.28     73.49 o 
 -17   5   4        2.00        5.12     88.08 o 
 -15   5   4      497.32      495.93     83.71 o 
 -13   5   4       63.13       43.80     60.85 o 
 -11   5   4      750.53      745.08     85.38 o 
  -9   5   4      340.26      419.52    102.89 o 
  -7   5   4      214.24      228.94     53.22 o 
  -5   5   4       33.67       35.70     37.54 o 
  -3   5   4        9.83      -47.29     47.29 o 
  -1   5   4        4.80       -4.63     47.19 o 
   1   5   4        9.41       26.90     44.62 o 
   3   5   4      228.10      190.33     52.18 o 
   5   5   4       49.49      114.74     49.88 o 
   7   5   4      402.62      385.92     71.60 o 
   9   5   4      374.84      338.84     65.78 o 
  11   5   4      644.15      604.10     75.22 o 
  13   5   4       23.02      177.72    115.67 o 
  15   5   4       12.47       47.77     76.50 o 
  17   5   4       74.58      172.20     93.26 o 
  19   5   4       15.19      -80.70     80.70 o 
 -16   6   4       62.76      100.05     76.16 o 
 -14   6   4       69.74       55.86     72.54 o 
 -12   6   4       24.70       72.94     95.43 o 
 -10   6   4        1.94        0.68     65.26 o 
  -8   6   4       49.04      -71.29     71.29 o 
  -6   6   4     1035.57     1068.59     82.55 o 
  -4   6   4     1579.15     1470.25     91.28 o 
  -2   6   4      588.87      755.80    102.68 o 
   0   6   4     1305.26     1400.03    107.90 o 
   2   6   4      195.54      214.95     55.23 o 
   4   6   4       52.67       34.97     69.01 o 
   6   6   4      105.62      175.04     65.60 o 
   8   6   4     1028.76     1079.97     98.39 o 
  10   6   4       63.48       38.62     79.23 o 
  12   6   4      671.27      584.53    109.88 o 
  14   6   4      185.19      245.14     95.83 o 
  -9   7   4      234.85      219.77     86.22 o 
  -7   7   4       11.47       51.95     74.53 o 
  -5   7   4      317.95      313.91     84.86 o 
  -3   7   4      361.77      373.18     73.27 o 
  -1   7   4       19.53      -55.29     55.29 o 
   1   7   4       90.81      -22.12     81.62 o 
   3   7   4        0.60      -50.78     63.10 o 
   5   7   4       85.13       33.97     85.15 o 
   7   7   4        0.13       88.91    128.69 o 
 -29   1   5        0.22      -83.76     83.76 o 
 -27   1   5      732.30      779.73    138.06 o 
 -25   1   5      137.85       95.57     57.29 o 
 -23   1   5       24.71       76.42     51.76 o 
 -21   1   5     2239.65     2290.85    140.25 o 
 -19   1   5     3035.76     2929.73     78.87 o 
 -17   1   5      757.30      743.44     44.23 o 
 -15   1   5     5118.63     4892.23     95.87 o 
 -13   1   5       85.77       66.27     24.42 o 
 -11   1   5      321.72      291.56     29.31 o 
  -9   1   5     3722.94     3919.95     81.69 o 
  -7   1   5      756.12      708.54     38.15 o 
  -5   1   5       28.65       28.64     24.32 o 
  -3   1   5     4826.74     5141.20     76.78 o 
  -1   1   5    10787.21    10172.43    145.77 o 
   1   1   5     1458.48     1476.21     48.51 o 
   3   1   5      244.55      282.63     24.55 o 
   5   1   5       50.12       66.28     31.93 o 
   7   1   5       94.09       88.27     30.17 o 
   9   1   5      423.94      396.49     39.71 o 
  11   1   5     1077.20     1030.62     56.03 o 
  13   1   5        7.92      -33.81     35.27 o 
  15   1   5       93.84      110.74     58.02 o 
  17   1   5     1048.44     1054.94     68.40 o 
  19   1   5     1137.80     1200.19     75.59 o 
  21   1   5      206.72      123.09     79.02 o 
  23   1   5      346.27      353.81     69.89 o 
  25   1   5      181.77      168.89     70.22 o 
  27   1   5      202.12      201.90    176.40 o 
 -28   2   5        4.67       43.45     65.10 o 
 -26   2   5       96.29       56.73     61.26 o 
 -24   2   5      639.05      560.03     74.60 o 
 -22   2   5        1.64       18.82     52.04 o 
 -20   2   5     4262.79     4307.87    135.82 o 
 -18   2   5     5184.31     5382.82    145.76 o 
 -16   2   5      679.03      639.99     67.32 o 
 -14   2   5      292.77      386.21     75.34 o 
 -12   2   5     1117.48     1112.53     54.63 o 
 -10   2   5     5882.63     5981.94    111.04 o 
  -8   2   5       51.00       33.12     31.93 o 
  -6   2   5     5920.84     5889.28    116.71 o 
  -4   2   5      475.56      472.91     34.70 o 
  -2   2   5       53.45       34.09     26.74 o 
   0   2   5      434.81      553.83     51.05 o 
   2   2   5      499.40      546.84     31.41 o 
   4   2   5     1109.46     1193.46     41.48 o 
   6   2   5       17.01       -2.77     28.05 o 
   8   2   5     2648.31     2736.38     81.14 o 
  10   2   5     6041.08     6017.73    128.64 o 
  12   2   5     2818.15     2769.85    140.04 o 
  14   2   5      304.11      327.90     53.64 o 
  16   2   5     2329.60     2436.17    146.93 o 
  18   2   5     1374.41     1472.04     82.87 o 
  20   2   5      184.86      174.21     53.70 o 
  22   2   5      771.00      823.48     76.01 o 
  24   2   5        0.00       37.28    138.09 o 
  26   2   5      382.36      323.20    178.57 o 
 -27   3   5       15.22      -26.99     73.53 o 
 -25   3   5      262.15      176.47     96.77 o 
 -23   3   5      864.90      854.50    102.03 o 
 -21   3   5      185.74      148.30     69.68 o 
 -19   3   5      339.47      357.56     71.35 o 
 -17   3   5      628.68      742.79    119.04 o 
 -15   3   5     3904.57     3717.89    128.88 o 
 -13   3   5       17.95      -14.31     36.98 o 
 -11   3   5      345.79      314.09     46.02 o 
  -9   3   5      603.04      643.48     38.94 o 
  -7   3   5      739.35      667.36     51.77 o 
  -5   3   5     2079.40     1982.41     74.05 o 
  -3   3   5       43.16       69.43     30.68 o 
  -1   3   5       16.80      -16.37     28.58 o 
   1   3   5       42.69       20.71     25.44 o 
   3   3   5      980.80     1067.21     63.17 o 
   5   3   5        2.47        5.29     25.79 o 
   7   3   5      563.78      542.85     48.90 o 
   9   3   5      548.49      483.73     50.33 o 
  11   3   5      192.77      171.70     68.66 o 
  13   3   5       16.18       33.85     39.83 o 
  15   3   5     2295.93     2232.08     95.38 o 
  17   3   5     5690.06     5822.84    153.37 o 
  19   3   5     1184.87     1257.66     84.06 o 
  21   3   5       54.69      -40.66     61.61 o 
  23   3   5       73.42      -35.98     64.58 o 
  25   3   5        1.81       55.56     95.85 o 
 -24   4   5      238.90      181.50    101.06 o 
 -22   4   5       64.50       84.16     74.27 o 
 -20   4   5      129.23      115.70     70.62 o 
 -18   4   5      151.74      122.72     66.28 o 
 -16   4   5      867.80      922.69     95.03 o 
 -14   4   5     1468.67     1189.26     98.42 o 
 -12   4   5        0.73       28.09     43.29 o 
 -10   4   5      474.63      430.60     81.69 o 
  -8   4   5      569.02      611.63     67.24 o 
  -6   4   5      219.34      241.62     79.35 o 
  -4   4   5     4126.97     4203.45    131.73 o 
  -2   4   5     1439.91     1521.76     70.04 o 
   0   4   5        1.37       43.71     34.73 o 
   2   4   5        0.50        5.30     31.80 o 
   4   4   5       51.96       39.10     44.67 o 
   6   4   5       10.54      -28.98     28.98 o 
   8   4   5      872.47     1000.95     67.51 o 
  10   4   5      606.88      710.71     62.98 o 
  12   4   5      744.50      688.98     64.52 o 
  14   4   5        8.20      -26.62     44.03 o 
  16   4   5     1093.32      946.56     94.38 o 
  18   4   5      446.04      541.20    109.89 o 
  20   4   5       21.36       80.83     82.95 o 
  22   4   5        9.82       59.95     86.62 o 
 -21   5   5       37.48       16.54     75.90 o 
 -19   5   5       35.48       35.15     70.73 o 
 -17   5   5        0.09       50.56     65.04 o 
 -15   5   5       36.34      112.96     81.62 o 
 -13   5   5        0.49      -26.00     57.85 o 
 -11   5   5       21.90       24.99     57.10 o 
  -9   5   5       21.45      -13.28     43.44 o 
  -7   5   5       48.88        4.66     44.47 o 
  -5   5   5      159.43      144.19     60.31 o 
  -3   5   5     1354.72     1445.98    113.95 o 
  -1   5   5     2218.47     2493.37     95.61 o 
   1   5   5      131.53       56.25     41.87 o 
   3   5   5       90.67      111.88     48.77 o 
   5   5   5      429.67      428.64     66.12 o 
   7   5   5        5.44       35.66     53.03 o 
   9   5   5      383.51      447.36     70.03 o 
  11   5   5      407.42      413.40     68.72 o 
  13   5   5       27.69        3.34     84.59 o 
  15   5   5      246.17      124.13     88.40 o 
  17   5   5        7.03      -39.04     82.82 o 
  19   5   5       24.59       14.87     80.20 o 
 -16   6   5        0.82        8.97     91.75 o 
 -14   6   5      120.75      140.05     94.07 o 
 -12   6   5      109.52      112.93     72.97 o 
 -10   6   5       38.85      -39.30     61.32 o 
  -8   6   5       28.93      -58.69     58.69 o 
  -6   6   5      232.34      216.97     60.03 o 
  -4   6   5        1.62      -36.52     46.75 o 
  -2   6   5       43.20       31.40     58.38 o 
   0   6   5      204.30      236.39     55.46 o 
   2   6   5      948.66      953.18    127.20 o 
   4   6   5      393.56      475.43     74.13 o 
   6   6   5      136.32       73.97     73.10 o 
   8   6   5      377.30      500.61     93.04 o 
  10   6   5      368.97      250.14     94.42 o 
  12   6   5       11.35       14.27    134.47 o 
  14   6   5      290.55      243.65    118.57 o 
  -9   7   5       19.76       79.17     73.82 o 
  -7   7   5      309.35      419.64    141.02 o 
  -5   7   5      383.30      444.24     90.71 o 
  -3   7   5      299.84      360.64     71.63 o 
  -1   7   5      739.46      888.18    126.60 o 
   1   7   5       67.98       17.35     80.77 o 
   3   7   5      120.29      111.73     86.89 o 
   5   7   5      367.73      366.48     99.81 o 
   7   7   5        1.91        1.60     97.60 o 
 -30   0   6     1197.08     1791.50    267.50 o 
 -28   0   6      340.87      320.99    166.28 o 
 -26   0   6      337.70      300.75    157.61 o 
 -24   0   6     1077.51     1316.44    124.02 o 
 -22   0   6      140.03       90.99     52.40 o 
 -20   0   6      261.54      141.55     95.12 o 
 -18   0   6     1559.45     1554.26     84.85 o 
 -16   0   6     2394.82     2292.40    101.08 o 
 -14   0   6     3742.06     3989.10    112.95 o 
 -12   0   6    12905.10    11890.51    216.31 o 
 -10   0   6    14942.93    14521.02    295.91 o 
  -8   0   6     6073.39     6003.70    124.16 o 
  -4   0   6    19742.61    18113.77    363.48 o 
  -2   0   6      425.43      372.28     50.61 o 
   0   0   6       91.26       45.88     36.29 o 
   2   0   6     4801.55     4281.53    114.45 o 
   4   0   6      215.62      233.01     41.58 o 
   6   0   6     6491.96     5889.60    271.83 o 
   8   0   6     4617.10     4847.29    258.10 o 
  10   0   6     1251.48     1054.97     71.02 o 
  12   0   6      147.16      182.55     56.74 o 
  14   0   6     2810.11     2590.44    132.93 o 
  16   0   6     1900.53     1715.95    137.36 o 
  18   0   6       35.69       19.19     61.12 o 
  20   0   6       57.73       -0.83     64.19 o 
  22   0   6      881.43      827.80    109.11 o 
  24   0   6       21.83      -82.42     82.42 o 
  26   0   6       41.39      -89.65     95.43 o 
 -29   1   6      143.37       54.45    101.90 o 
 -27   1   6      163.01      179.82    100.66 o 
 -25   1   6      121.09      117.75     57.30 o 
 -23   1   6      372.50      449.02     65.97 o 
 -21   1   6      226.99      244.01     49.77 o 
 -19   1   6      624.63      520.44     52.65 o 
 -17   1   6      475.31      581.13     56.26 o 
 -15   1   6     2461.22     2499.76     70.95 o 
 -13   1   6      819.31      929.99     39.82 o 
 -11   1   6       85.73       84.79     40.54 o 
  -9   1   6     1520.95     1601.57     55.77 o 
  -7   1   6     3021.85     2549.59     64.02 o 
  -5   1   6       28.74       17.57     19.22 o 
  -3   1   6     3474.49     3185.97     58.61 o 
  -1   1   6     3430.04     3004.34     68.72 o 
   1   1   6     5239.74     4826.19     89.04 o 
   3   1   6     2603.57     2699.73     56.71 o 
   5   1   6     6445.13     6190.31     93.87 o 
   7   1   6    10313.66    10383.51    155.96 o 
   9   1   6       20.38       51.76     30.57 o 
  11   1   6     1589.70     1552.29     67.00 o 
  13   1   6      122.79      161.64     40.02 o 
  15   1   6      246.41      314.86     49.57 o 
  17   1   6       29.67      -18.84     42.78 o 
  19   1   6      167.71      120.55     55.51 o 
  21   1   6      650.39      722.87    101.54 o 
  23   1   6      424.53      303.06     70.48 o 
  25   1   6      600.83      521.34    147.42 o 
 -28   2   6        0.74       62.97     64.02 o 
 -26   2   6        2.05      -26.61     59.69 o 
 -24   2   6       99.00       23.66     55.97 o 
 -22   2   6     1585.18     1490.64    144.00 o 
 -20   2   6      300.28      394.78     61.98 o 
 -18   2   6      397.64      400.65     64.50 o 
 -16   2   6     1411.43     1326.63     65.32 o 
 -14   2   6       19.01      -12.10     31.07 o 
 -12   2   6     1032.89      989.52     53.80 o 
 -10   2   6     1832.68     1801.53     72.42 o 
  -8   2   6      506.94      645.48     47.07 o 
  -6   2   6       47.63       69.99     31.95 o 
  -4   2   6     1948.81     1829.72     57.58 o 
  -2   2   6      625.94      764.71     85.57 o 
   0   2   6     2744.46     2898.35     74.29 o 
   2   2   6     5916.85     6283.88    113.45 o 
   4   2   6     2095.29     1833.68     53.96 o 
   6   2   6      167.47      222.00     35.65 o 
   8   2   6       39.49       36.42     55.44 o 
  10   2   6       45.24       17.32     34.71 o 
  12   2   6      432.23      369.50     47.35 o 
  14   2   6       50.10      113.71     43.21 o 
  16   2   6      684.79      673.64     61.64 o 
  18   2   6      729.85      716.28     72.37 o 
  20   2   6      382.98      391.51     61.36 o 
  22   2   6       11.24       72.47     65.48 o 
  24   2   6     1245.53     1123.48    200.98 o 
  26   2   6      723.70      819.18    130.57 o 
 -27   3   6      169.76      285.72     84.74 o 
 -25   3   6       21.97       -4.15     69.85 o 
 -23   3   6      454.95      476.68     87.26 o 
 -21   3   6       48.05       97.10     67.24 o 
 -19   3   6        9.91      -10.20     56.60 o 
 -17   3   6      252.26      232.30    108.83 o 
 -15   3   6       76.16       98.82     48.42 o 
 -13   3   6     5860.06     5543.86    136.08 o 
 -11   3   6       62.72       21.64     37.13 o 
  -9   3   6      430.80      556.36     50.98 o 
  -7   3   6      243.23      272.60     32.36 o 
  -5   3   6      164.43      129.32     33.46 o 
  -3   3   6       42.85       34.41     29.85 o 
  -1   3   6       71.47       76.09     31.61 o 
   1   3   6       19.97       30.37     24.71 o 
   3   3   6        4.23        4.52     28.94 o 
   5   3   6       19.86       -0.78     25.20 o 
   7   3   6       25.86       37.88     30.42 o 
   9   3   6       76.99       36.85     40.07 o 
  11   3   6      728.08      762.51     60.06 o 
  13   3   6     1383.62     1414.86     77.20 o 
  15   3   6     1179.94     1251.92     78.74 o 
  17   3   6      582.37      544.29     64.15 o 
  19   3   6      163.74      120.59     54.37 o 
  21   3   6      197.15      334.28     78.68 o 
  23   3   6       25.70       42.61     71.14 o 
 -24   4   6      126.76      119.85     80.55 o 
 -22   4   6        1.70      -15.24    119.81 o 
 -20   4   6        9.15      -42.86     61.57 o 
 -18   4   6       53.57      120.10     67.06 o 
 -16   4   6      115.77       52.40     75.58 o 
 -14   4   6       32.06       98.24     61.09 o 
 -12   4   6        9.01      -42.43     42.43 o 
 -10   4   6      206.46      279.50     72.34 o 
  -8   4   6      688.87      661.23     60.72 o 
  -6   4   6      797.25      826.12     51.13 o 
  -4   4   6      558.02      570.00     51.36 o 
  -2   4   6     4392.38     4444.44    111.76 o 
   0   4   6      624.06      708.43     56.69 o 
   2   4   6      231.83      257.05     37.47 o 
   4   4   6        1.93       -3.28     33.24 o 
   6   4   6      246.74      280.20     47.72 o 
   8   4   6        5.12       -9.81     44.26 o 
  10   4   6      825.05      943.40     81.69 o 
  12   4   6      325.36      261.99     61.92 o 
  14   4   6      302.01      310.92     65.31 o 
  16   4   6     2099.18     1905.35    113.24 o 
  18   4   6       38.97      -55.58    121.46 o 
  20   4   6        0.42        8.02     80.57 o 
  22   4   6      242.18      152.99     94.94 o 
 -21   5   6      213.77      431.92     94.24 o 
 -19   5   6      193.20       79.74     75.07 o 
 -17   5   6        9.65      -24.15     63.15 o 
 -15   5   6       15.28       33.03     63.47 o 
 -13   5   6       47.47      122.85     64.43 o 
 -11   5   6      128.82      171.67     64.74 o 
  -9   5   6       73.79       55.92     47.82 o 
  -7   5   6      161.39      173.31     51.51 o 
  -5   5   6      208.56      155.02     49.31 o 
  -3   5   6       89.62       20.57     41.66 o 
  -1   5   6      290.00      302.04     53.24 o 
   1   5   6     3690.74     3691.63    113.77 o 
   3   5   6     3361.33     3288.85    107.61 o 
   5   5   6     1137.26     1142.70    154.71 o 
   7   5   6       72.34       54.48     96.88 o 
   9   5   6        2.60        3.88     51.80 o 
  11   5   6        1.77       28.43     55.44 o 
  13   5   6        1.94       11.04     58.05 o 
  15   5   6       28.13       -8.47     78.09 o 
  17   5   6        3.19        2.46     85.37 o 
  19   5   6       18.76      -31.91    161.94 o 
 -16   6   6        5.16       32.97     73.29 o 
 -14   6   6      168.07      141.08     78.30 o 
 -12   6   6      446.92      432.29     87.56 o 
 -10   6   6      177.50      174.44     73.22 o 
  -8   6   6      730.20      601.91     87.96 o 
  -6   6   6       26.41       65.57     55.05 o 
  -4   6   6        0.03      -36.17     48.56 o 
  -2   6   6      586.82      567.44    103.42 o 
   0   6   6      591.61      529.30     80.35 o 
   2   6   6      277.30      399.21     71.70 o 
   4   6   6       90.61       50.25     60.17 o 
   6   6   6      444.03      474.85     84.04 o 
   8   6   6      775.91      924.45    259.54 o 
  10   6   6       14.75      -85.31     85.31 o 
  12   6   6      554.42      617.41    156.16 o 
  14   6   6        4.01       10.93     88.93 o 
  -9   7   6      691.97      794.67    108.05 o 
  -7   7   6      702.83      747.98    101.32 o 
  -5   7   6      227.27      245.74     93.06 o 
  -3   7   6       26.62       38.93     59.49 o 
  -1   7   6        7.04       45.48     93.98 o 
   1   7   6       12.68       -4.83     78.23 o 
   3   7   6      371.36      242.26     99.16 o 
   5   7   6        0.72      -23.83     63.24 o 
 -29   1   7       10.80       23.22    101.08 o 
 -27   1   7        0.04       52.30     70.49 o 
 -25   1   7      365.04      362.34     66.34 o 
 -23   1   7      951.36     1018.66    102.89 o 
 -21   1   7      737.81      904.29     70.04 o 
 -19   1   7      261.06      251.77     46.19 o 
 -17   1   7       81.13       64.72     29.37 o 
 -15   1   7      275.29      301.87     46.88 o 
 -13   1   7      165.32      171.87     26.36 o 
 -11   1   7     2170.81     2174.77     67.43 o 
  -9   1   7      510.34      442.12     36.79 o 
  -7   1   7      103.80       67.30     25.96 o 
  -5   1   7    24759.05    23690.98    250.19 o 
  -3   1   7     8336.55     7840.83    108.61 o 
  -1   1   7     2306.24     2198.32     62.35 o 
   1   1   7     1548.08     1589.01     54.44 o 
   3   1   7     1427.32     1849.60     59.90 o 
   5   1   7      614.22      659.75     33.26 o 
   7   1   7     1702.82     1746.36     49.89 o 
   9   1   7     2403.55     2269.03     57.25 o 
  11   1   7       37.64       62.66     34.44 o 
  13   1   7        8.45       34.31     35.82 o 
  15   1   7        0.03      -35.99     35.99 o 
  17   1   7     1651.91     1623.02     82.36 o 
  19   1   7      280.15      173.12     62.80 o 
  21   1   7     2732.05     2740.44    133.59 o 
  23   1   7        2.84      -53.23     55.86 o 
  25   1   7      159.99      220.90     74.49 o 
 -28   2   7       70.35       31.60     65.91 o 
 -26   2   7      216.47      249.88     78.05 o 
 -24   2   7      846.89      846.27     83.12 o 
 -22   2   7     1837.21     2063.12    168.21 o 
 -20   2   7      464.12      547.76     66.10 o 
 -18   2   7      676.84      751.24     58.71 o 
 -16   2   7        3.89      -16.95     39.99 o 
 -14   2   7     1314.18     1245.10     62.24 o 
 -12   2   7      778.76      686.87     48.23 o 
 -10   2   7     1276.00     1318.32     65.39 o 
  -8   2   7     1850.86     1820.61     60.90 o 
  -6   2   7     3735.20     3419.30     88.95 o 
  -4   2   7      755.05      833.19     49.67 o 
  -2   2   7      645.62      665.08     42.35 o 
   0   2   7     8125.34     8309.88    139.57 o 
   2   2   7      999.33      999.50     65.97 o 
   4   2   7     4536.73     4866.62     85.63 o 
   6   2   7     1601.96     1912.89     51.61 o 
   8   2   7      634.24      671.42     81.23 o 
  10   2   7      201.35      176.41     42.99 o 
  12   2   7     5087.86     5218.62    145.96 o 
  14   2   7      209.92      217.53     63.26 o 
  16   2   7     1535.77     1507.74     97.05 o 
  18   2   7        1.40       -7.64     43.86 o 
  20   2   7       81.62       22.24     48.00 o 
  22   2   7       66.79      -18.91     58.94 o 
  24   2   7      108.90      -21.60     82.80 o 
 -27   3   7       25.09       58.95     80.40 o 
 -25   3   7       46.17      198.64     78.86 o 
 -23   3   7        0.57      150.94     67.73 o 
 -21   3   7      407.34      426.12     80.76 o 
 -19   3   7       11.77      118.67    103.58 o 
 -17   3   7     1798.27     1732.78    183.63 o 
 -15   3   7      674.61      661.49     84.52 o 
 -13   3   7       65.29       64.61     43.30 o 
 -11   3   7      570.52      635.97     57.31 o 
  -9   3   7      762.63      829.38     59.83 o 
  -7   3   7       75.58       65.19     27.07 o 
  -5   3   7      268.19      254.15     32.82 o 
  -3   3   7        2.54      -12.03     28.66 o 
   1   3   7      119.56      119.13     26.97 o 
   3   3   7      210.52      210.08     32.49 o 
   5   3   7        0.04        8.21     26.06 o 
   7   3   7     1569.68     1605.24     80.00 o 
   9   3   7     2431.93     2365.11     87.50 o 
  11   3   7      738.70      761.61     76.18 o 
  13   3   7     1364.25     1468.08     80.40 o 
  15   3   7       27.76       60.18     46.22 o 
  17   3   7      856.72      867.76     74.97 o 
  19   3   7       54.19       72.74     51.78 o 
  21   3   7      123.23      191.73     73.27 o 
  23   3   7       43.27      -31.74     79.67 o 
 -24   4   7        0.00      144.99     96.70 o 
 -22   4   7      310.66      267.08     80.98 o 
 -20   4   7        4.47       88.69     65.09 o 
 -18   4   7        1.44       63.17     79.54 o 
 -16   4   7       97.27      138.52     67.49 o 
 -14   4   7     1532.08     1573.71    124.96 o 
 -12   4   7      773.16      749.08     73.25 o 
 -10   4   7     1859.17     1915.36    100.39 o 
  -8   4   7      949.34      980.79     70.42 o 
  -6   4   7     1374.77     1341.86     75.19 o 
  -4   4   7     1867.51     1843.26     76.72 o 
  -2   4   7     1238.26     1192.57     65.55 o 
   0   4   7      658.78      735.82     56.65 o 
   2   4   7      104.97       65.58     38.21 o 
   4   4   7      170.84       97.34     40.14 o 
   6   4   7     1248.11     1431.69    161.94 o 
   8   4   7      498.92      425.22     77.15 o 
  10   4   7       24.95      -21.33     48.94 o 
  12   4   7     1156.13     1238.98     93.29 o 
  14   4   7      307.77      183.47     61.11 o 
  16   4   7       51.65        3.00     57.42 o 
  18   4   7       87.51       91.39     80.26 o 
  20   4   7       28.12       55.04     93.26 o 
 -21   5   7        8.26       72.61     78.99 o 
 -19   5   7      789.64      627.42     98.78 o 
 -17   5   7       23.48       87.31    121.46 o 
 -15   5   7        3.01      -41.38     71.70 o 
 -13   5   7        1.55       42.15     60.57 o 
 -11   5   7      190.15      128.93     55.72 o 
  -9   5   7        3.06      -13.91     46.32 o 
  -7   5   7      466.51      459.80     62.01 o 
  -5   5   7     2027.42     1760.68     91.56 o 
  -3   5   7     3066.69     2921.05    101.76 o 
  -1   5   7     7417.28     7061.18    189.71 o 
   1   5   7     1210.27     1371.85     77.79 o 
   3   5   7     3651.30     3913.20    117.46 o 
   5   5   7     4857.84     4703.94    155.53 o 
   7   5   7      556.87      485.11     70.55 o 
   9   5   7        0.18      -57.26     57.26 o 
  11   5   7       27.96      -40.45     88.92 o 
  13   5   7      424.14      485.43     79.07 o 
  15   5   7      168.23      273.96     99.21 o 
  17   5   7      324.81      511.24    114.04 o 
 -16   6   7       61.72      120.83     98.34 o 
 -14   6   7       89.75       90.29     75.61 o 
 -12   6   7       21.19        4.09     68.56 o 
 -10   6   7        0.56       20.38     63.61 o 
  -8   6   7      536.84      554.16     72.04 o 
  -6   6   7      166.34      190.18     74.70 o 
  -4   6   7      633.99      639.22     74.59 o 
  -2   6   7      266.94      295.72     71.50 o 
   0   6   7     2484.73     2749.48    134.85 o 
   2   6   7      159.34       88.15    131.22 o 
   4   6   7     1521.60     1395.75    104.39 o 
   6   6   7        0.07      -55.05     55.05 o 
   8   6   7      478.56      520.71     81.32 o 
  10   6   7      229.26      166.00     88.67 o 
  12   6   7       16.55      -44.82    112.78 o 
  14   6   7      170.89       11.57    114.23 o 
  -7   7   7      125.20       42.43    109.28 o 
  -5   7   7        2.60       51.60     61.60 o 
  -3   7   7       22.45       -4.36     70.34 o 
  -1   7   7       19.83       11.43     81.62 o 
   1   7   7      245.25      167.35    156.88 o 
   3   7   7       23.06      -80.14     80.14 o 
   5   7   7      119.59      113.46     75.32 o 
 -30   0   8      836.85      869.00    219.78 o 
 -28   0   8      255.91      161.94    156.16 o 
 -26   0   8        2.09       57.84    131.58 o 
 -24   0   8       65.32       31.68     72.20 o 
 -22   0   8      433.51      475.93     91.31 o 
 -20   0   8      731.24      781.92    102.16 o 
 -18   0   8     1152.64     1304.82     79.41 o 
 -16   0   8     2249.59     2690.17    100.95 o 
 -14   0   8     2651.48     2584.08     92.22 o 
 -12   0   8      214.84      289.62     48.84 o 
 -10   0   8     3864.78     3540.99     98.42 o 
  -8   0   8    10494.25    10198.45    184.22 o 
  -6   0   8     1925.79     1665.48     64.77 o 
  -4   0   8     3213.34     3442.23    160.74 o 
  -2   0   8      162.67      143.96     41.88 o 
   0   0   8     3442.37     3073.05    158.33 o 
   2   0   8      132.22      138.70     40.95 o 
   4   0   8        1.99       30.46     38.09 o 
   6   0   8     4031.25     3723.06    156.16 o 
   8   0   8    18025.37    17954.30    355.84 o 
  10   0   8      190.87      159.42     44.13 o 
  12   0   8     6488.79     6401.69    234.24 o 
  14   0   8     2277.31     2186.94    104.85 o 
  16   0   8      107.84      133.02     92.54 o 
  18   0   8      170.00      274.73    108.44 o 
  20   0   8      280.38      329.67    115.67 o 
  22   0   8      370.65      358.59    122.90 o 
  24   0   8        0.02        1.45    102.66 o 
  26   0   8       57.02     -101.21    101.21 o 
 -29   1   8       56.63       59.24     97.61 o 
 -27   1   8       35.98      103.06     97.91 o 
 -25   1   8     1195.21     1180.78    106.02 o 
 -23   1   8       27.80        8.54     51.09 o 
 -21   1   8       55.16       -1.37     39.80 o 
 -19   1   8       45.38       14.31     38.68 o 
 -17   1   8       23.74       21.21     28.27 o 
 -15   1   8     2018.32     2115.77     62.18 o 
 -13   1   8     4257.04     4446.19     98.61 o 
 -11   1   8     1419.57     1358.71     57.36 o 
  -9   1   8      101.82       84.81     43.62 o 
  -7   1   8       21.75       24.57     20.44 o 
  -5   1   8     5622.94     5201.03     78.83 o 
  -3   1   8     2851.92     2992.89     59.84 o 
  -1   1   8    11603.72    11503.36    171.32 o 
   1   1   8      934.63     1087.10     47.25 o 
   3   1   8     8444.76     8887.32    142.41 o 
   5   1   8     1654.91     1609.18     72.87 o 
   7   1   8      226.46      275.86     31.46 o 
   9   1   8       14.24       40.95     23.80 o 
  11   1   8      338.54      356.48     39.54 o 
  13   1   8        8.86       56.83     37.83 o 
  15   1   8     1214.21     1177.04     95.78 o 
  17   1   8       22.14       46.19     51.73 o 
  19   1   8       64.68       14.74     55.09 o 
  21   1   8        3.82       14.58     56.41 o 
  23   1   8       32.15       78.71     78.24 o 
  25   1   8       84.69       40.47     75.68 o 
 -28   2   8      384.69      429.73    125.30 o 
 -26   2   8       17.21       74.13     73.67 o 
 -24   2   8       83.80      121.52     58.55 o 
 -22   2   8      568.30      677.82     74.42 o 
 -20   2   8       24.94      -39.08     39.45 o 
 -18   2   8      910.08      855.63     75.59 o 
 -16   2   8     4935.23     5049.14    118.11 o 
 -14   2   8      313.33      316.18     42.89 o 
 -12   2   8     2140.06     2246.77     78.10 o 
 -10   2   8      375.84      348.52     52.06 o 
  -6   2   8      138.60      173.52     25.48 o 
  -4   2   8      189.74      203.62     31.68 o 
  -2   2   8     1738.35     1985.21     75.35 o 
   0   2   8     6442.68     6977.29    126.52 o 
   2   2   8     4767.65     4855.84    101.43 o 
   4   2   8     2352.36     2606.65     61.67 o 
   6   2   8       31.81       32.46     23.40 o 
   8   2   8       30.60       50.04     33.54 o 
  10   2   8      271.41      206.52     48.85 o 
  12   2   8      135.24      165.68     55.07 o 
  14   2   8      116.48      138.53     52.75 o 
  16   2   8      153.33      102.84     46.88 o 
  18   2   8      448.99      386.41     93.92 o 
  20   2   8      486.32      414.14     75.02 o 
  22   2   8       42.75       63.79     80.47 o 
  24   2   8       35.10      117.48     67.61 o 
 -27   3   8      106.03      248.78     86.11 o 
 -25   3   8        2.26      -64.00     64.00 o 
 -23   3   8      126.91       65.13     69.25 o 
 -21   3   8       15.01       35.02     60.99 o 
 -19   3   8      291.70      246.76     69.33 o 
 -17   3   8      335.50      304.05     55.68 o 
 -15   3   8     4591.41     4420.93    128.57 o 
 -13   3   8      116.00      123.26     45.86 o 
 -11   3   8     7582.69     7042.57    166.60 o 
  -9   3   8      948.90     1004.60     65.29 o 
  -7   3   8     1531.27     1621.60     56.41 o 
  -5   3   8      359.59      457.49     41.58 o 
  -3   3   8       49.50       15.88     41.96 o 
  -1   3   8       33.88       35.01     32.46 o 
   1   3   8      439.96      424.54     43.83 o 
   3   3   8     2901.85     3144.21     73.09 o 
   5   3   8     1336.13     1565.34     54.88 o 
   7   3   8      676.13      588.46     69.07 o 
   9   3   8      432.86      447.02     57.77 o 
  11   3   8    10451.86    10486.39    234.61 o 
  13   3   8        7.59       52.15     43.07 o 
  15   3   8      485.19      479.52     79.25 o 
  17   3   8       17.83      113.82     57.57 o 
  19   3   8       10.64        4.10     57.11 o 
  21   3   8       14.07      -26.16     70.39 o 
  23   3   8        0.02      -40.49    115.67 o 
 -24   4   8       48.68      139.04     82.33 o 
 -22   4   8       15.77       60.33     72.99 o 
 -20   4   8      517.99      295.45     78.74 o 
 -18   4   8      163.23       34.39     81.16 o 
 -16   4   8       12.87       13.61     85.06 o 
 -14   4   8     1946.79     1775.46     92.32 o 
 -12   4   8     1570.43     1442.36    113.34 o 
 -10   4   8      664.00      590.44     61.64 o 
  -8   4   8      533.59      518.37     58.62 o 
  -6   4   8     1231.46     1102.71     71.14 o 
  -4   4   8      757.33      774.58     57.08 o 
  -2   4   8      198.21      227.53     42.73 o 
   0   4   8       19.41      -26.64     35.82 o 
   2   4   8      732.48      739.72     57.70 o 
   4   4   8     5104.79     5054.16    123.38 o 
   6   4   8    10456.22    10504.07    234.26 o 
   8   4   8        1.82       28.54     51.71 o 
  10   4   8     1031.29     1065.68    104.70 o 
  12   4   8      411.27      263.58     75.02 o 
  14   4   8      266.81      331.80    108.56 o 
  16   4   8      379.77      347.53     71.51 o 
  18   4   8      968.05      957.50    124.07 o 
  20   4   8      283.57      430.89    147.48 o 
 -21   5   8       61.51      150.26     82.20 o 
 -19   5   8        6.27       65.43     71.47 o 
 -17   5   8        3.56      -22.60     62.90 o 
 -15   5   8        0.56       19.86     63.31 o 
 -13   5   8        0.29        9.35     81.27 o 
 -11   5   8       91.59      127.56     53.53 o 
  -9   5   8        1.68      -28.68     45.63 o 
  -7   5   8        2.63      -22.71     45.66 o 
  -5   5   8     2097.33     2410.24    104.59 o 
  -3   5   8      968.47      970.36     86.24 o 
  -1   5   8     1003.75     1118.31     73.64 o 
   1   5   8        1.84      -19.45     40.09 o 
   3   5   8     1074.21     1305.70     93.58 o 
   5   5   8      726.96      726.53     81.61 o 
   7   5   8      174.65      208.13     62.92 o 
   9   5   8        0.94      -34.55     54.54 o 
  11   5   8       18.15      129.63     70.35 o 
  13   5   8       40.26      123.75     77.81 o 
  15   5   8      141.05      228.46    133.02 o 
  17   5   8       11.76      -99.77     99.77 o 
 -16   6   8       20.26       60.58     77.97 o 
 -14   6   8      254.95      257.77     83.46 o 
 -12   6   8       15.03      -56.86     61.89 o 
 -10   6   8       44.58       14.11     82.22 o 
  -8   6   8      122.34       77.44     59.08 o 
  -6   6   8      102.03       -0.99     51.15 o 
  -4   6   8      222.75      163.62     59.32 o 
  -2   6   8      373.64      417.77    100.85 o 
   0   6   8      569.44      552.35    101.42 o 
   2   6   8      186.45      174.21     66.86 o 
   4   6   8      301.48      279.81     99.01 o 
   6   6   8     1054.01     1206.54    105.12 o 
   8   6   8        1.89       43.69     81.04 o 
  10   6   8     1027.00     1210.77    227.73 o 
  12   6   8      708.14      614.68    115.41 o 
  -7   7   8        2.03       29.50     72.72 o 
  -5   7   8        0.74       19.52     63.58 o 
  -3   7   8      300.99      323.91     85.45 o 
  -1   7   8      122.02      147.88     94.24 o 
   1   7   8       36.15      -87.48     87.48 o 
   3   7   8        4.41        0.62     85.72 o 
 -29   1   9       12.12       54.07    106.27 o 
 -27   1   9      448.72      564.98     98.02 o 
 -25   1   9      257.34       97.35     72.24 o 
 -23   1   9      784.73      852.16     66.61 o 
 -21   1   9       31.98       56.80     41.72 o 
 -19   1   9      571.49      517.48     53.68 o 
 -17   1   9      198.87      148.52     48.51 o 
 -15   1   9       58.04       48.39     29.96 o 
 -13   1   9      949.23      867.86     52.55 o 
 -11   1   9     2416.03     2517.14     73.04 o 
  -9   1   9     8421.80     8174.56    118.98 o 
  -7   1   9     8812.06     8757.42    117.26 o 
  -5   1   9      176.47      160.41     23.85 o 
  -3   1   9       56.17       69.04     31.92 o 
  -1   1   9      535.39      630.92     31.99 o 
   1   1   9      570.17      583.37     39.77 o 
   3   1   9      337.20      373.05     36.18 o 
   5   1   9      996.66      925.92     46.80 o 
   7   1   9      169.35      226.02     33.53 o 
   9   1   9        2.07       30.02     27.23 o 
  11   1   9      173.80      184.36     33.22 o 
  13   1   9      890.10      903.14     62.74 o 
  15   1   9      799.59      890.27     65.70 o 
  17   1   9       66.33      178.76     47.01 o 
  19   1   9       77.05       69.29     57.00 o 
  21   1   9      115.24       99.05     72.59 o 
  23   1   9       26.59        8.24     70.50 o 
  25   1   9       10.95       -2.23     75.33 o 
 -28   2   9       32.88      141.08     82.34 o 
 -26   2   9       41.54      -36.49     53.92 o 
 -24   2   9        8.79       57.13     54.86 o 
 -22   2   9       31.54       87.61     56.35 o 
 -20   2   9       40.01       15.48     41.08 o 
 -18   2   9     1010.20     1097.27    118.54 o 
 -16   2   9      933.00      933.05     67.42 o 
 -14   2   9      975.56     1018.03     59.01 o 
 -12   2   9     1001.83     1040.96     56.14 o 
 -10   2   9      336.34      325.67     39.65 o 
  -8   2   9     1552.82     1583.10     57.57 o 
  -6   2   9     1761.55     2031.98     57.63 o 
  -4   2   9      480.35      470.11     44.87 o 
  -2   2   9     2817.14     2977.05     79.85 o 
   0   2   9      235.37      228.99     43.41 o 
   2   2   9      737.40      778.29     54.68 o 
   4   2   9     1831.28     1967.66     65.77 o 
   6   2   9     1106.43     1122.03     46.01 o 
   8   2   9     1150.55     1151.86     78.68 o 
  12   2   9      481.91      566.67     75.34 o 
  14   2   9      157.96       56.63     61.71 o 
  16   2   9     1583.56     1688.72     90.37 o 
  18   2   9      170.39      187.38     52.70 o 
  20   2   9       95.20      101.22     51.77 o 
  22   2   9        0.75       52.39     61.17 o 
  24   2   9        3.08      122.83     72.94 o 
 -27   3   9       38.57       -6.22    112.36 o 
 -25   3   9        2.90      -85.59     85.59 o 
 -23   3   9       18.41       76.89     67.94 o 
 -21   3   9      133.09      167.30     68.35 o 
 -19   3   9       14.58       -2.90     70.19 o 
 -17   3   9     1882.54     1730.58    109.99 o 
 -15   3   9     2273.93     2248.81     98.18 o 
 -13   3   9     1519.61     1640.28     82.96 o 
 -11   3   9     2094.06     1937.33    115.83 o 
  -9   3   9     1621.75     1803.00     81.58 o 
  -7   3   9     3442.43     3623.24     83.06 o 
  -5   3   9      569.08      695.98     68.25 o 
  -3   3   9      109.08       95.88     34.53 o 
  -1   3   9        0.08        6.82     31.75 o 
   1   3   9      134.69      105.60     34.46 o 
   3   3   9      228.81      275.71     40.78 o 
   5   3   9      402.04      480.11     97.27 o 
   7   3   9       11.68        5.28     44.32 o 
   9   3   9     4553.44     4472.87    159.01 o 
  11   3   9     9420.19     8995.38    255.19 o 
  13   3   9      520.91      579.39     71.52 o 
  15   3   9      100.37      -24.49     60.79 o 
  17   3   9      203.55      110.71     71.90 o 
  19   3   9       72.92      185.50     93.98 o 
  21   3   9       45.19      125.88     63.32 o 
 -24   4   9        4.85      -50.17     69.04 o 
 -22   4   9      168.70      246.67     84.38 o 
 -20   4   9     1084.67      845.99    125.17 o 
 -18   4   9       26.49       10.69     62.89 o 
 -16   4   9      827.36      590.98     83.07 o 
 -14   4   9      296.70      227.36     66.37 o 
 -12   4   9      393.53      262.60     55.13 o 
 -10   4   9     9743.55     9117.79    192.26 o 
  -8   4   9     3724.04     3704.12    156.32 o 
  -6   4   9     1990.27     1961.93     89.27 o 
  -4   4   9       54.81      -15.79     59.03 o 
  -2   4   9      425.24      557.24     69.08 o 
   0   4   9      318.35      317.82     48.09 o 
   2   4   9      420.26      465.21     52.54 o 
   4   4   9     1830.95     1881.54     80.33 o 
   6   4   9     3669.42     3247.34    127.73 o 
   8   4   9      121.92      126.27     57.18 o 
  10   4   9       93.06       88.21     54.88 o 
  12   4   9      189.70      266.86     76.87 o 
  14   4   9        0.28       15.81     62.57 o 
  16   4   9      999.82     1041.72    112.49 o 
  18   4   9      358.95      427.66     92.32 o 
  20   4   9        0.25        9.89     83.82 o 
 -21   5   9      430.25      576.11    101.11 o 
 -19   5   9       31.36      145.47     97.44 o 
 -17   5   9       65.77       -3.37     67.93 o 
 -15   5   9       11.10      -58.61     61.78 o 
 -13   5   9       14.19        3.12     59.48 o 
 -11   5   9        1.27       -3.33     48.51 o 
  -9   5   9      687.20      720.76     71.81 o 
  -7   5   9      495.26      490.56     84.32 o 
  -5   5   9     1471.70     1397.90    132.94 o 
  -3   5   9       14.19       87.14     57.85 o 
  -1   5   9     2844.31     2892.58    105.39 o 
   1   5   9      418.99      434.14     57.88 o 
   3   5   9        9.93      -15.86     89.30 o 
   5   5   9       35.33       81.95     56.54 o 
   7   5   9      126.29      118.30     58.12 o 
   9   5   9        0.95       15.07     56.75 o 
  11   5   9       60.05      127.03     61.63 o 
  13   5   9      344.55      357.78     74.52 o 
  15   5   9        9.82       -1.16     78.80 o 
  17   5   9       38.12       60.80     85.15 o 
 -16   6   9      130.15      284.23     89.97 o 
 -14   6   9        9.68      -65.63     67.11 o 
 -12   6   9      161.63       73.37     70.29 o 
 -10   6   9       98.23      -51.09     63.84 o 
  -8   6   9      102.98       43.40     57.84 o 
  -6   6   9     2119.21     2391.80    115.94 o 
  -4   6   9     1383.96     1563.38     98.51 o 
  -2   6   9       12.14       82.78     62.37 o 
   0   6   9      717.90      595.35    167.73 o 
   2   6   9      202.14      163.10     68.77 o 
   4   6   9       19.58       60.09     61.53 o 
   6   6   9       87.29      -22.14     79.51 o 
   8   6   9       47.97      128.70     86.91 o 
  10   6   9       95.67       94.44     75.21 o 
  12   6   9      363.56      325.44    102.30 o 
  -5   7   9        3.00       11.86     63.31 o 
  -3   7   9      137.19      119.22     77.63 o 
  -1   7   9        4.19        6.06     85.59 o 
   1   7   9        0.09      -48.04     86.28 o 
 -28   0  10        0.31      -33.26    143.15 o 
 -26   0  10      196.11      251.12    150.38 o 
 -24   0  10      184.60       92.22     87.48 o 
 -22   0  10        3.22       -5.17     66.99 o 
 -20   0  10        3.36      -40.87     43.46 o 
 -18   0  10        1.80        9.50     44.17 o 
 -16   0  10     2110.23     1899.55    141.70 o 
 -14   0  10      519.23      525.78     55.77 o 
 -12   0  10     7398.80     7208.35    159.30 o 
 -10   0  10     2553.80     2511.28     85.28 o 
  -8   0  10     1610.10     1870.20     73.16 o 
  -6   0  10     2026.91     1927.09    114.78 o 
  -4   0  10     8341.60     8111.93    155.30 o 
  -2   0  10     1168.58     1011.71     68.30 o 
   0   0  10      605.53      598.65     99.77 o 
   2   0  10    17422.38    16764.82    397.63 o 
   4   0  10       34.13       45.87     40.74 o 
   6   0  10      314.06      252.45    107.00 o 
   8   0  10      652.93      730.18    107.72 o 
  10   0  10        2.08        0.10     44.82 o 
  12   0  10       82.34      138.87     51.40 o 
  14   0  10       44.96       46.78     50.36 o 
  16   0  10      458.31      478.60    121.46 o 
  18   0  10        4.13       10.12     89.65 o 
  20   0  10       83.28      151.82    105.55 o 
  22   0  10       49.93      -40.49     99.77 o 
  24   0  10       95.71      268.94    128.69 o 
 -29   1  10      193.55      143.87    122.18 o 
 -27   1  10      281.34      380.58     88.46 o 
 -25   1  10        3.02       -2.44     66.06 o 
 -23   1  10        0.47      -11.02     46.79 o 
 -21   1  10       56.28       83.71     43.20 o 
 -19   1  10      622.97      774.16     59.48 o 
 -17   1  10      151.81      171.89     41.99 o 
 -15   1  10      309.21      294.02     32.27 o 
 -13   1  10       97.71       99.47     35.07 o 
 -11   1  10      229.03      225.27     27.65 o 
  -9   1  10     4703.13     4621.35    109.87 o 
  -7   1  10     9920.18    10155.25    132.70 o 
  -5   1  10     1570.52     1524.38     48.66 o 
  -3   1  10    17918.62    18157.24    222.57 o 
  -1   1  10     7897.69     8399.80    121.39 o 
   1   1  10     9762.80     9544.03    156.77 o 
   3   1  10     1718.55     1639.03     60.76 o 
   5   1  10      640.65      688.75     44.09 o 
   7   1  10       10.30       23.82     28.82 o 
   9   1  10     1539.38     1768.83     63.63 o 
  11   1  10     1180.05      992.42     60.05 o 
  13   1  10       14.13       -9.46     43.33 o 
  15   1  10        1.28      -42.04     42.04 o 
  17   1  10      108.23      158.14     53.03 o 
  19   1  10        0.56       37.38    161.22 o 
  21   1  10       36.34       73.22     84.59 o 
  23   1  10        0.58       40.54     80.60 o 
 -28   2  10       41.35       91.87     80.58 o 
 -26   2  10        4.33       18.94     56.31 o 
 -24   2  10        4.45      -31.90     49.53 o 
 -22   2  10     1503.88     1704.25     98.84 o 
 -20   2  10     1022.02     1040.22     69.20 o 
 -18   2  10     1114.01     1115.79     68.50 o 
 -16   2  10      117.29      156.12     41.93 o 
 -14   2  10      657.49      714.21     54.06 o 
 -12   2  10      761.42      759.21     51.02 o 
 -10   2  10       53.03       41.78     29.55 o 
  -8   2  10     2445.03     2628.02     72.76 o 
  -4   2  10      235.51      205.89     34.29 o 
  -2   2  10    24559.52    27309.61    366.62 o 
   0   2  10     4224.52     4141.91     96.78 o 
   4   2  10      290.85      306.90     42.47 o 
   6   2  10      113.60      135.21     32.31 o 
   8   2  10      133.67      108.40     38.35 o 
  10   2  10        9.16        9.37     40.28 o 
  12   2  10     2332.98     2492.71    131.06 o 
  14   2  10        1.87       13.92     43.60 o 
  16   2  10     2071.20     2235.11     98.11 o 
  18   2  10      900.06      963.26    103.31 o 
  20   2  10       95.51       89.55     61.32 o 
  22   2  10       51.92      127.72     85.81 o 
 -27   3  10       36.39       27.15     76.66 o 
 -25   3  10        1.11      -42.86     69.16 o 
 -23   3  10      176.38      189.76     73.19 o 
 -21   3  10      379.86      527.48     82.61 o 
 -19   3  10       12.31       -8.15     72.47 o 
 -17   3  10        9.60       19.38     45.99 o 
 -15   3  10     3831.83     3639.68    125.43 o 
 -13   3  10      656.59      707.85     64.70 o 
 -11   3  10        2.54      -37.73     37.73 o 
  -9   3  10      112.17       65.14     40.76 o 
  -7   3  10      945.34     1077.80     57.32 o 
  -5   3  10      106.59       37.80     42.37 o 
  -3   3  10      659.27      675.43     51.03 o 
  -1   3  10       15.77        9.16     34.02 o 
   1   3  10       35.70       -4.41     33.51 o 
   3   3  10      481.16      598.33     48.96 o 
   5   3  10      418.09      482.83     52.98 o 
   7   3  10     1755.14     1727.67     94.87 o 
   9   3  10      464.82      588.61     80.40 o 
  11   3  10     2027.02     1996.45    222.46 o 
  13   3  10       16.85       34.62     51.90 o 
  15   3  10      157.32       96.00     57.20 o 
  17   3  10      154.80      190.08     87.74 o 
  19   3  10        7.56      -20.00     54.94 o 
  21   3  10        4.05      -55.62     55.62 o 
 -24   4  10      111.90      254.58     87.97 o 
 -22   4  10      408.30      454.38     88.52 o 
 -20   4  10       78.16      133.44    106.28 o 
 -18   4  10      139.96       92.12     65.79 o 
 -16   4  10      749.68      759.09    102.47 o 
 -14   4  10        9.08       -8.57     66.99 o 
 -12   4  10       95.31       78.77     48.48 o 
 -10   4  10    10127.27     9659.91    202.03 o 
  -8   4  10     2216.56     2058.41     94.90 o 
  -6   4  10      195.89      181.29     52.43 o 
  -4   4  10      675.48      742.49     59.52 o 
  -2   4  10     1642.50     1848.30     90.37 o 
   0   4  10     3456.08     3654.59    108.01 o 
   2   4  10      143.63       98.94     42.69 o 
   4   4  10      136.72      128.22     56.66 o 
   6   4  10      185.51      167.22     60.94 o 
   8   4  10       53.73       68.80     53.98 o 
  10   4  10      117.86      171.96     59.48 o 
  12   4  10      506.92      447.85     72.08 o 
  14   4  10       79.45       47.92     57.35 o 
  16   4  10      315.90      168.15     85.44 o 
  18   4  10      117.70       92.26     68.88 o 
  20   4  10       64.99      117.55     94.54 o 
 -21   5  10        1.29       -1.68     71.96 o 
 -19   5  10       13.35       88.67     73.82 o 
 -17   5  10        5.93      -48.91     61.53 o 
 -15   5  10        0.37      -60.19     60.19 o 
 -13   5  10      129.08      142.46     57.26 o 
 -11   5  10      214.85      274.99     60.98 o 
  -9   5  10      408.59      435.75     65.70 o 
  -7   5  10      130.21      193.36     54.84 o 
  -5   5  10      783.03      742.08    127.10 o 
  -3   5  10     2795.66     2761.06    131.29 o 
  -1   5  10     1311.88     1441.80    160.28 o 
   1   5  10     3792.35     3804.99    119.41 o 
   3   5  10      173.00      215.45     63.27 o 
   5   5  10      107.43        2.15     53.80 o 
   7   5  10       69.10      122.60     62.01 o 
   9   5  10      186.22      239.88     71.14 o 
  11   5  10      148.98       62.46     62.31 o 
  13   5  10        3.59      -33.03     74.35 o 
  15   5  10       10.02      -58.05     69.47 o 
 -16   6  10       29.75        0.64     74.17 o 
 -14   6  10      360.14      283.76    129.25 o 
 -12   6  10        2.31      -38.91     65.12 o 
 -10   6  10      963.65      849.76     86.76 o 
  -8   6  10       50.25       56.13     58.14 o 
  -6   6  10      165.70       55.25     70.12 o 
  -4   6  10      677.73      777.64     90.99 o 
  -2   6  10        1.54       -3.84     60.08 o 
   0   6  10      240.67      245.20     92.19 o 
   2   6  10      260.48      244.26     90.45 o 
   4   6  10      145.05       31.97     63.98 o 
   6   6  10      355.04      351.57     96.06 o 
   8   6  10       15.74       16.51     60.96 o 
  10   6  10       58.94       25.16     67.12 o 
 -29   1  11       50.65      125.04     82.94 o 
 -27   1  11       51.75       56.19     74.61 o 
 -25   1  11     1575.80     1570.72    124.10 o 
 -23   1  11      421.83      367.52     55.00 o 
 -21   1  11      208.36      156.59     57.65 o 
 -19   1  11       28.48       37.65     61.78 o 
 -17   1  11      323.57      323.95     46.32 o 
 -15   1  11      247.17      267.37     42.88 o 
 -13   1  11       34.04       89.70     27.06 o 
 -11   1  11        0.50      -15.45     23.10 o 
  -9   1  11        2.81        5.15     23.01 o 
  -7   1  11     3114.47     3274.30     67.14 o 
  -5   1  11      278.48      337.05     28.17 o 
  -3   1  11      478.56      512.17     33.07 o 
  -1   1  11     3759.71     3739.26     76.79 o 
   1   1  11     4038.45     4328.99     98.10 o 
   3   1  11     3185.34     3602.25    109.28 o 
   5   1  11      737.37      717.25     58.64 o 
   7   1  11      326.02      393.23     44.87 o 
   9   1  11      305.73      298.95     48.32 o 
  11   1  11       86.73       42.50     44.96 o 
  13   1  11        3.72      -38.32     41.67 o 
  15   1  11       46.24       31.39     48.08 o 
  17   1  11      232.57      183.33     82.42 o 
  19   1  11        3.89       48.97     67.99 o 
  21   1  11      158.27       66.95     71.05 o 
  23   1  11      183.41      151.01     89.65 o 
 -28   2  11        9.26       28.64    102.99 o 
 -26   2  11        0.05       15.65     59.57 o 
 -24   2  11      116.09      139.86     60.57 o 
 -22   2  11      135.80      139.74     48.95 o 
 -20   2  11     2321.15     2251.95    105.93 o 
 -18   2  11      606.07      620.75     61.26 o 
 -16   2  11     2176.20     2170.85     88.44 o 
 -14   2  11      232.81      252.77     59.45 o 
 -12   2  11      228.45      186.77     38.99 o 
 -10   2  11     1146.30     1163.15     55.95 o 
  -8   2  11     2825.71     2629.01     60.31 o 
  -6   2  11      158.56      193.44     25.65 o 
  -4   2  11     2265.13     2293.81     73.48 o 
  -2   2  11      733.95      920.51     53.27 o 
   0   2  11      294.46      276.34     59.90 o 
   2   2  11      351.49      324.38     39.66 o 
   4   2  11      193.49      293.64     45.08 o 
   6   2  11       24.01        8.11     29.36 o 
   8   2  11       28.97       65.57     53.63 o 
  10   2  11        2.26       40.90     47.48 o 
  12   2  11       13.43       21.78     42.38 o 
  14   2  11     1230.83     1202.34     75.93 o 
  16   2  11      892.20      944.27     73.64 o 
  18   2  11      758.82      861.78    117.92 o 
  20   2  11      270.24      341.40     91.95 o 
  22   2  11       11.30       31.09     73.61 o 
 -27   3  11       25.61      109.13     78.91 o 
 -25   3  11        3.85      -48.75     66.32 o 
 -23   3  11      116.78      159.39     73.28 o 
 -21   3  11      775.05      579.26    114.04 o 
 -19   3  11      655.89      662.49     70.18 o 
 -17   3  11      821.58      822.19     72.62 o 
 -15   3  11     2325.11     2334.83    102.98 o 
 -13   3  11     4317.23     3968.77    121.81 o 
 -11   3  11       19.82      -35.09     63.97 o 
  -9   3  11     1653.77     1603.23     81.60 o 
  -7   3  11     2029.23     2225.56     89.06 o 
  -5   3  11      597.10      692.56     50.96 o 
  -3   3  11      179.80      202.72     39.83 o 
  -1   3  11       31.94       87.43     36.51 o 
   1   3  11       13.00       16.63     36.02 o 
   3   3  11     4166.62     4631.43    114.35 o 
   5   3  11     9150.66     8702.20    253.78 o 
   7   3  11     2140.60     2084.14    103.75 o 
   9   3  11     1075.32     1080.87     85.63 o 
  11   3  11        0.01       17.33     48.83 o 
  13   3  11      148.06      159.07     58.92 o 
  15   3  11       82.10       13.33     58.35 o 
  17   3  11       68.33       66.15     60.58 o 
  19   3  11        1.78       -3.76     87.04 o 
  21   3  11       51.15      106.03     69.72 o 
 -24   4  11        4.80       39.87     74.61 o 
 -22   4  11      170.26       14.54     86.58 o 
 -20   4  11      230.25      293.65     79.74 o 
 -18   4  11      214.06      149.85     68.77 o 
 -16   4  11      481.67      504.27     82.96 o 
 -14   4  11      267.45      202.34     56.24 o 
 -12   4  11        3.54       32.85     45.99 o 
 -10   4  11      921.34     1015.96     75.84 o 
  -8   4  11       78.00      165.31     50.37 o 
  -6   4  11        4.04       28.79     42.17 o 
  -4   4  11      644.76      529.57     68.69 o 
  -2   4  11        0.08        6.24     38.40 o 
   0   4  11     2549.18     2821.53    123.76 o 
   2   4  11     1953.32     1865.84     83.38 o 
   4   4  11        2.42       14.51     48.30 o 
   6   4  11     6934.07     6791.84    219.40 o 
   8   4  11      850.65      984.86     88.21 o 
  10   4  11      180.13      214.84     86.03 o 
  12   4  11        1.36       13.80     56.37 o 
  14   4  11       13.91      115.23     59.78 o 
  16   4  11        0.01      -39.57     57.59 o 
  18   4  11      351.73      335.61    110.12 o 
 -21   5  11     1025.65     1073.75    202.43 o 
 -19   5  11      223.55      245.87    100.86 o 
 -17   5  11      265.09      208.95     80.02 o 
 -15   5  11       80.62       16.73     77.85 o 
 -13   5  11        5.56       38.06     53.60 o 
 -11   5  11       28.92      -21.52     48.17 o 
  -9   5  11     1126.42     1037.26     82.65 o 
  -7   5  11     1659.33     1523.15     93.83 o 
  -5   5  11     4517.54     4415.23    139.40 o 
  -3   5  11     5717.46     5586.18    176.31 o 
  -1   5  11       61.18       69.23     56.05 o 
   1   5  11     3957.03     4257.77    267.08 o 
   3   5  11        0.59       23.12     55.67 o 
   5   5  11      114.53       78.50     96.89 o 
   7   5  11      355.69      387.28     75.07 o 
   9   5  11       76.93       11.48     70.53 o 
  11   5  11       76.43       -8.70     57.83 o 
  13   5  11       45.03      -32.92     96.37 o 
  15   5  11      123.76      117.18     71.49 o 
 -14   6  11       22.62      150.83     77.69 o 
 -12   6  11       71.61       61.26     74.85 o 
 -10   6  11        0.89       56.19     57.86 o 
  -8   6  11        6.28      -54.54     54.54 o 
  -6   6  11      343.86      344.34     73.88 o 
  -4   6  11     1357.74     1454.49    125.19 o 
  -2   6  11       81.50       31.25     81.62 o 
   0   6  11      137.57       42.65     83.84 o 
   2   6  11      538.79      530.17    189.42 o 
   4   6  11      365.92      525.37    165.07 o 
   6   6  11        1.20      -24.95     62.84 o 
   8   6  11        7.09       28.16     64.17 o 
  10   6  11        0.38       39.41     69.69 o 
 -28   0  12        7.04      -79.53    130.13 o 
 -26   0  12      299.38      267.01     99.43 o 
 -24   0  12        1.07       43.23     77.38 o 
 -22   0  12       35.57       25.83     93.98 o 
 -20   0  12      787.43      717.86    101.08 o 
 -18   0  12     3400.14     3586.56    173.33 o 
 -16   0  12     1756.30     1996.64    146.25 o 
 -14   0  12      249.66      274.02     51.07 o 
 -12   0  12     2618.52     2987.70    101.29 o 
 -10   0  12     1558.12     1602.91     76.12 o 
  -8   0  12       14.27       29.57     32.55 o 
  -6   0  12     6888.25     6941.67    147.49 o 
  -4   0  12      561.04      543.45     46.99 o 
  -2   0  12      622.32      597.10     61.34 o 
   0   0  12      101.35       40.42     41.88 o 
   2   0  12      446.27      346.96     56.68 o 
   4   0  12     6820.37     7099.82    191.40 o 
   6   0  12     9270.79     8975.97    225.01 o 
   8   0  12      105.28      251.55     55.21 o 
  10   0  12       25.77       50.55     63.62 o 
  12   0  12       32.72       64.01     52.05 o 
  14   0  12      599.14      524.87    125.80 o 
  16   0  12       42.36      186.52    108.44 o 
  18   0  12      134.45       92.54     99.77 o 
  20   0  12     1740.72     1591.96    199.54 o 
  22   0  12      305.32      228.46    130.13 o 
 -29   1  12       68.99       27.48     78.54 o 
 -27   1  12       26.41       85.66     71.74 o 
 -25   1  12       47.03       19.00     55.40 o 
 -23   1  12        6.79       62.33     54.53 o 
 -21   1  12      166.16      151.73     46.57 o 
 -19   1  12       18.63       -0.47     39.45 o 
 -17   1  12        1.88        2.66     37.80 o 
 -15   1  12     1075.59     1124.91     62.66 o 
 -13   1  12      870.91      971.76     56.49 o 
 -11   1  12     1163.35     1286.90     53.89 o 
  -9   1  12      746.03      833.12     65.67 o 
  -7   1  12     2404.89     2732.79     62.69 o 
  -5   1  12     4403.44     3991.63     74.39 o 
  -3   1  12     1404.50     1289.81     47.46 o 
  -1   1  12     1057.91     1025.96     53.44 o 
   1   1  12      101.20      103.38     34.23 o 
   3   1  12     1837.96     2300.96     75.32 o 
   5   1  12     1396.19     1311.44     60.22 o 
   7   1  12       32.15       28.69     32.20 o 
   9   1  12      219.89      250.93     56.77 o 
  11   1  12     1009.35      908.72     97.65 o 
  13   1  12      123.85       52.74     48.07 o 
  15   1  12       69.12       31.19     47.19 o 
  17   1  12      125.31      -78.95    185.08 o 
  19   1  12       16.60        5.52     65.22 o 
  21   1  12       20.04        7.41     72.84 o 
  23   1  12      257.39      168.28     90.27 o 
 -28   2  12      714.29      561.59    104.54 o 
 -26   2  12      102.60       28.88     73.79 o 
 -24   2  12      420.32      583.59     75.28 o 
 -22   2  12       89.39       91.71     47.82 o 
 -20   2  12     1252.24     1306.78     76.70 o 
 -18   2  12      165.37      145.65     45.21 o 
 -16   2  12      350.13      330.46     55.02 o 
 -14   2  12      393.72      369.84     46.19 o 
 -12   2  12      240.79      226.29     40.59 o 
 -10   2  12        4.38       -6.81     29.63 o 
  -8   2  12     1909.58     2012.33     72.80 o 
  -6   2  12       12.90       -2.63     21.63 o 
  -4   2  12      797.56      904.05     56.98 o 
  -2   2  12     4888.51     5245.51    116.30 o 
   0   2  12      866.89      798.46     72.75 o 
   2   2  12      394.61      530.45     58.02 o 
   4   2  12        1.25       26.78     32.49 o 
   6   2  12      519.71      528.54     46.97 o 
   8   2  12      342.73      309.17     56.68 o 
  10   2  12      602.41      495.37     64.24 o 
  12   2  12      331.22      427.28     87.42 o 
  14   2  12     1401.04     1239.19     92.06 o 
  16   2  12      384.66      414.68     71.08 o 
  18   2  12      412.12      506.39     77.52 o 
  20   2  12       71.22      210.95     86.89 o 
  22   2  12        0.00      -63.33     76.04 o 
 -25   3  12      105.77      109.44     77.63 o 
 -23   3  12       43.32        9.92     63.47 o 
 -21   3  12      442.04      420.73     82.90 o 
 -19   3  12      894.86      969.84     78.54 o 
 -17   3  12      535.37      598.41     69.12 o 
 -15   3  12     5058.96     4767.67    139.89 o 
 -13   3  12     1087.20     1103.19     76.25 o 
 -11   3  12     1698.96     1547.44     83.56 o 
  -9   3  12        9.39      -36.54     37.91 o 
  -7   3  12      389.85      479.77     55.31 o 
  -5   3  12      312.06      403.58     45.94 o 
  -3   3  12       22.11       12.39     34.87 o 
  -1   3  12      287.61      265.31     44.78 o 
   1   3  12      605.15      721.82    114.37 o 
   3   3  12     1645.42     1815.96     77.04 o 
   5   3  12      117.77      122.84     51.12 o 
   7   3  12     1046.14      925.44     79.90 o 
   9   3  12     2947.03     2984.58    134.66 o 
  11   3  12     1895.81     2056.67    110.78 o 
  13   3  12       55.57       69.80     56.09 o 
  15   3  12        4.58       40.40     56.34 o 
  17   3  12      155.31      234.67     69.42 o 
  19   3  12      297.99      249.22     97.69 o 
 -24   4  12       84.87      173.91     82.57 o 
 -22   4  12      202.22      204.17    101.73 o 
 -20   4  12     2184.63     1959.23    306.05 o 
 -18   4  12       41.46      -29.47     74.17 o 
 -16   4  12     2684.78     2358.27    136.29 o 
 -14   4  12     2020.61     2102.25    103.44 o 
 -12   4  12      114.03       53.21     46.60 o 
 -10   4  12      192.65      222.42     53.85 o 
  -8   4  12     1823.23     1758.67     93.92 o 
  -6   4  12      265.83      311.58     54.31 o 
  -4   4  12        3.68      -32.54     46.57 o 
  -2   4  12      699.73      823.20     63.65 o 
   0   4  12       51.93       96.58     43.76 o 
   2   4  12     2174.96     2149.33     90.15 o 
   4   4  12      153.45      114.42     55.68 o 
   6   4  12     2570.03     2543.58    123.19 o 
   8   4  12      277.59      332.18     71.66 o 
  10   4  12      964.74      935.36     90.49 o 
  12   4  12      540.89      505.46     79.21 o 
  14   4  12       11.58      -57.01     57.01 o 
  16   4  12      205.38      349.51     76.17 o 
  18   4  12       66.43       18.72     67.16 o 
 -19   5  12       16.80      102.63     78.84 o 
 -17   5  12       39.07       11.18     78.48 o 
 -15   5  12      130.85      118.65     72.28 o 
 -13   5  12       99.99       41.50     51.40 o 
 -11   5  12       39.93      -48.29     48.29 o 
  -9   5  12     1042.43      957.11     82.46 o 
  -7   5  12     2517.20     2723.59    146.51 o 
  -5   5  12     2985.93     3019.67    124.39 o 
  -3   5  12       21.41       51.12     56.51 o 
  -1   5  12      199.75       96.45     60.17 o 
   1   5  12      353.78      305.75     99.36 o 
   3   5  12        0.78       12.68     53.95 o 
   5   5  12       48.72      -47.85     52.02 o 
   7   5  12        6.59       30.83     60.13 o 
   9   5  12       13.44       54.36     62.33 o 
  11   5  12        1.43       22.02     63.81 o 
  13   5  12       37.01       17.64     64.21 o 
  15   5  12       85.34      -26.03    133.02 o 
 -14   6  12      182.36      236.79     83.62 o 
 -12   6  12       11.42      -33.32     68.56 o 
 -10   6  12      353.06      214.01     67.67 o 
  -8   6  12        3.13       10.68     57.95 o 
  -6   6  12       73.07       18.55     58.51 o 
  -4   6  12       94.44      110.06     59.57 o 
  -2   6  12        8.24      -35.37     78.21 o 
   0   6  12      298.56      291.10     96.96 o 
   2   6  12      304.08      180.17    102.66 o 
   4   6  12      435.93      468.55    103.74 o 
   6   6  12       21.37       -5.86     62.03 o 
   8   6  12       25.06       50.83     71.52 o 
 -29   1  13      352.33      464.59    100.38 o 
 -27   1  13      147.02      243.01     85.72 o 
 -25   1  13      468.35      387.95     72.36 o 
 -23   1  13      498.74      352.42     66.98 o 
 -21   1  13     1453.44     1678.08     84.23 o 
 -19   1  13       51.05       48.94     52.61 o 
 -17   1  13        5.77      -24.05     37.44 o 
 -15   1  13      635.39      776.24     56.21 o 
 -13   1  13      561.30      678.10     51.68 o 
 -11   1  13      477.78      527.23     37.80 o 
  -9   1  13        2.32      -24.25     24.25 o 
  -7   1  13       43.41       -6.55     23.24 o 
  -5   1  13      131.71       95.60     25.00 o 
  -3   1  13      478.07      453.72     34.44 o 
  -1   1  13      168.29      111.84     61.98 o 
   1   1  13     1709.99     1999.02     72.63 o 
   3   1  13     2167.49     2182.29     76.66 o 
   5   1  13       12.74       13.14     32.04 o 
   7   1  13     1336.72     1285.14     62.77 o 
   9   1  13      718.61      744.61     53.72 o 
  11   1  13       24.17      -10.78     44.80 o 
  13   1  13      191.61      213.80     56.98 o 
  15   1  13      305.65      306.89     63.72 o 
  17   1  13        3.51      -25.16     64.77 o 
  19   1  13      792.53      756.98    110.41 o 
  21   1  13      371.25      460.29    101.86 o 
 -28   2  13       16.06      -61.60     77.26 o 
 -26   2  13      458.56      454.61    125.56 o 
 -24   2  13       31.98       78.68     57.74 o 
 -22   2  13      627.91      798.01    121.88 o 
 -20   2  13      315.30      323.17     53.61 o 
 -18   2  13      132.18      148.04     45.74 o 
 -16   2  13     2059.00     2116.14     85.84 o 
 -14   2  13     2354.48     2184.66     82.68 o 
 -12   2  13       95.16       92.03     35.68 o 
 -10   2  13      457.79      481.34     43.72 o 
  -8   2  13       19.93        9.46     24.32 o 
  -6   2  13       14.00      -11.14     22.60 o 
  -4   2  13      593.73      743.74     59.22 o 
  -2   2  13       13.61       11.68     32.20 o 
   0   2  13      587.47      619.79     49.94 o 
   2   2  13     1174.40     1188.10     65.11 o 
   4   2  13      191.85      245.78     71.58 o 
   6   2  13       44.19        3.68     33.68 o 
   8   2  13       35.31       -4.07     45.32 o 
  10   2  13     1403.20     1416.30    106.85 o 
  12   2  13     1135.19     1166.10     87.75 o 
  14   2  13     2014.70     1892.97    109.28 o 
  16   2  13      795.88      968.74     88.81 o 
  18   2  13      155.26      141.70    164.84 o 
  20   2  13      666.89      460.30    104.05 o 
 -25   3  13       11.80      156.87     78.60 o 
 -23   3  13      427.44      688.60     96.94 o 
 -21   3  13     1736.85     1810.99    106.17 o 
 -19   3  13       72.85       82.31     45.70 o 
 -17   3  13      349.30      290.07    101.89 o 
 -15   3  13      283.46      310.88     57.11 o 
 -13   3  13      131.03       65.36     44.87 o 
 -11   3  13      253.18      231.11     53.22 o 
  -9   3  13     1902.19     1985.98    127.52 o 
  -7   3  13      191.93      248.60     58.85 o 
  -5   3  13       55.98       12.19     41.11 o 
  -3   3  13      124.93       81.31     39.05 o 
  -1   3  13       95.61      108.41     40.49 o 
   1   3  13       11.79       -7.49     35.03 o 
   3   3  13       59.91       91.91     38.95 o 
   5   3  13      474.10      374.27     63.11 o 
   7   3  13      940.28      760.13     76.45 o 
   9   3  13       23.56       53.03     51.46 o 
  11   3  13      102.91      115.04    107.84 o 
  13   3  13      603.37      757.86     82.41 o 
  15   3  13      295.86      287.12     75.46 o 
  17   3  13       58.26       11.67     58.78 o 
  19   3  13       57.86      136.33     66.96 o 
 -24   4  13        7.35      -22.27     73.42 o 
 -22   4  13      323.64      262.94     83.78 o 
 -20   4  13      558.74      499.05    132.53 o 
 -18   4  13      232.82      267.49     83.84 o 
 -16   4  13      333.63      243.98     65.11 o 
 -14   4  13        9.04       31.04     48.47 o 
 -12   4  13     1159.63     1170.41     82.85 o 
 -10   4  13      801.39      732.65     78.89 o 
  -8   4  13      869.25      667.52     68.06 o 
  -6   4  13      333.80      312.26     56.09 o 
  -4   4  13      181.49      231.89     59.26 o 
  -2   4  13      480.41      546.18     67.41 o 
   0   4  13     2572.39     2880.29    117.71 o 
   2   4  13       48.63      100.21     55.74 o 
   4   4  13     1664.78     1652.01    120.14 o 
   6   4  13      779.01      818.50     85.30 o 
   8   4  13       93.93      -27.17     53.17 o 
  10   4  13      576.88      675.86     82.98 o 
  12   4  13      438.46      533.65     79.71 o 
  14   4  13       49.02        2.26     58.69 o 
  16   4  13      201.13      132.09     76.56 o 
 -19   5  13      162.58       92.67     91.37 o 
 -17   5  13      141.26       71.65     71.72 o 
 -15   5  13      570.48      410.12     73.34 o 
 -13   5  13      391.16      325.65     64.60 o 
 -11   5  13      501.79      592.31     73.66 o 
  -9   5  13     3093.60     3043.96    138.25 o 
  -7   5  13     2309.97     2363.65    113.45 o 
  -5   5  13       84.94       63.64     59.06 o 
  -3   5  13        2.99       33.64     56.48 o 
  -1   5  13     1173.37     1481.89    104.79 o 
   1   5  13       19.42      -40.13     53.65 o 
   3   5  13       11.77       62.15     58.13 o 
   5   5  13      667.58      644.62     84.41 o 
   7   5  13        3.96      -67.36     70.06 o 
   9   5  13       80.04       32.54     61.64 o 
  11   5  13       57.40       -7.73     62.26 o 
  13   5  13        9.38      -59.55     63.47 o 
 -14   6  13      328.28      327.59     90.56 o 
 -12   6  13      539.25      483.74     78.07 o 
 -10   6  13       52.14       12.58     59.25 o 
  -8   6  13      176.31      147.84     65.17 o 
  -6   6  13      177.53      239.60     66.56 o 
  -4   6  13      820.83      925.21     89.35 o 
  -2   6  13      119.94      210.40     95.85 o 
   0   6  13      444.62      402.79    126.52 o 
   2   6  13      651.27      564.53    198.09 o 
   4   6  13       10.42       54.95     85.63 o 
   6   6  13       50.42      -10.01     67.42 o 
   8   6  13      183.55      211.93     77.65 o 
 -28   0  14       13.63       59.07    127.24 o 
 -26   0  14       44.05      127.96     91.28 o 
 -24   0  14     3474.24     3372.83    276.17 o 
 -22   0  14      114.48       29.85     99.77 o 
 -20   0  14      508.29      481.85     95.19 o 
 -18   0  14      208.62      246.01     78.09 o 
 -16   0  14      360.15      285.39     78.84 o 
 -14   0  14      105.49       35.31     42.19 o 
 -12   0  14      325.52      343.74     56.33 o 
 -10   0  14     3656.41     3574.07    146.26 o 
  -8   0  14      142.96       78.78     49.58 o 
  -6   0  14      248.17      136.64     40.10 o 
  -4   0  14        1.79      -12.32     32.19 o 
  -2   0  14       10.06       10.31     43.01 o 
   0   0  14     1654.42     1776.60     99.65 o 
   2   0  14     5391.99     5347.21    168.93 o 
   4   0  14     6026.64     5737.46    177.67 o 
   6   0  14        0.47      -34.61     83.86 o 
   8   0  14     1555.82     1672.54    104.49 o 
  10   0  14      719.72      794.75    114.95 o 
  12   0  14      679.68      589.94    125.80 o 
  14   0  14      684.58      617.41    137.36 o 
  16   0  14      320.43      377.39    125.80 o 
  18   0  14       80.61       34.70    104.11 o 
  20   0  14      191.38      115.67    118.57 o 
  22   0  14      374.63      474.26    159.05 o 
 -27   1  14       23.69      147.76     81.50 o 
 -25   1  14       26.92       62.90     60.77 o 
 -23   1  14       50.90       89.81     59.27 o 
 -21   1  14       53.96       -8.61     74.71 o 
 -19   1  14      830.35      742.82     86.43 o 
 -17   1  14       21.42       34.21     39.62 o 
 -15   1  14      107.26       90.04     46.02 o 
 -13   1  14      960.79     1042.74     68.95 o 
  -9   1  14     2623.90     2418.12     64.89 o 
  -7   1  14      133.51       78.60     26.98 o 
  -5   1  14      118.81       96.28     26.55 o 
  -3   1  14      128.52      117.62     33.31 o 
  -1   1  14        0.27      -30.28     30.28 o 
   1   1  14       84.94       14.13     51.13 o 
   3   1  14       11.81       24.48     34.22 o 
   5   1  14        6.07        6.21     34.18 o 
   7   1  14     2177.15     2056.45     78.35 o 
   9   1  14      659.17      649.41     68.80 o 
  11   1  14       69.88      135.27     51.26 o 
  13   1  14      295.12      327.74     62.01 o 
  15   1  14      181.97       86.05    116.40 o 
  17   1  14      101.45       67.79     69.16 o 
  19   1  14      159.56      123.97     82.80 o 
  21   1  14     1545.21     1975.74    166.12 o 
 -26   2  14       10.34      -28.91     69.59 o 
 -24   2  14        0.62      -29.14     55.48 o 
 -22   2  14        0.64       22.06     52.80 o 
 -20   2  14        0.98      -23.03     42.38 o 
 -18   2  14      188.98      125.20     44.76 o 
 -16   2  14       16.83       -8.92     38.76 o 
 -14   2  14      365.36      391.33     49.14 o 
 -12   2  14       11.11      -13.89     33.02 o 
 -10   2  14      116.27      150.23     36.91 o 
  -8   2  14      104.39       86.55     26.76 o 
  -6   2  14      977.98      926.78     51.43 o 
  -4   2  14     3731.70     3971.84    105.27 o 
  -2   2  14       98.03      177.39     40.63 o 
   0   2  14      200.54      121.50     39.16 o 
   2   2  14      306.48      320.24     93.08 o 
   4   2  14        0.03      -11.98     36.73 o 
   6   2  14        3.24        1.28     34.93 o 
   8   2  14       43.16       33.37     49.47 o 
  10   2  14        2.38       -1.37     47.53 o 
  12   2  14     1782.73     1746.58    106.33 o 
  14   2  14      429.87      478.65     74.63 o 
  16   2  14        5.49       36.94     57.80 o 
  18   2  14      308.96      254.85     89.35 o 
  20   2  14       23.85      -25.77     87.48 o 
 -25   3  14      144.64       77.56     63.52 o 
 -23   3  14       20.48      -35.16     64.98 o 
 -21   3  14      211.70      267.36     56.63 o 
 -19   3  14       15.12       38.53     45.64 o 
 -17   3  14        0.03       -2.78     48.63 o 
 -15   3  14     2561.86     2461.97    108.96 o 
 -13   3  14      236.89      241.41     53.45 o 
 -11   3  14        0.01       -6.94     42.10 o 
  -9   3  14      344.41      350.22     55.16 o 
  -7   3  14      450.48      513.94     58.69 o 
  -5   3  14      108.47       80.21     38.89 o 
  -3   3  14       72.49       66.71     38.63 o 
  -1   3  14       14.09      -10.64     43.20 o 
   1   3  14      108.52      108.74     40.78 o 
   3   3  14       16.33       -0.80     35.62 o 
   5   3  14       21.13        4.97     48.59 o 
   7   3  14      598.94      545.64     72.75 o 
   9   3  14      576.91      522.82     73.75 o 
  11   3  14      881.39      829.75     97.42 o 
  13   3  14      233.57      322.87     69.84 o 
  15   3  14       43.45      -13.62     55.37 o 
  17   3  14       54.53       46.77     60.89 o 
  19   3  14      134.78      160.79     71.64 o 
 -22   4  14       50.69       47.91     70.24 o 
 -20   4  14        0.36       50.28     69.03 o 
 -18   4  14        4.48      -49.88     49.88 o 
 -16   4  14       98.98       50.08     52.89 o 
 -14   4  14        1.87       44.57     49.34 o 
 -12   4  14        0.02       40.48     48.09 o 
 -10   4  14      224.08      161.54     53.05 o 
  -8   4  14        1.05      -42.43     42.43 o 
  -6   4  14        0.32       -9.79     44.46 o 
  -4   4  14       27.28       -8.62    113.82 o 
  -2   4  14      275.51      284.88     53.20 o 
   0   4  14       28.93       -6.28     42.24 o 
   2   4  14       66.50       20.96     51.10 o 
   4   4  14      912.71     1284.12    158.10 o 
   6   4  14        0.16      -11.40     53.68 o 
   8   4  14      252.84      345.26     70.24 o 
  10   4  14     1238.75     1177.23    284.63 o 
  12   4  14      185.95      173.82     67.74 o 
  14   4  14        1.92      -22.31     56.45 o 
  16   4  14      210.51      190.65     74.81 o 
 -19   5  14       44.20      156.48     79.17 o 
 -17   5  14        3.12      102.72     75.32 o 
 -15   5  14       38.97       34.64     55.39 o 
 -13   5  14      203.94      130.63     58.88 o 
 -11   5  14      395.55      381.52     68.65 o 
  -9   5  14       44.58       21.40     54.10 o 
  -7   5  14      544.64      588.30     74.22 o 
  -5   5  14       63.89       49.44     51.12 o 
  -3   5  14        2.48       38.49     56.44 o 
  -1   5  14       29.17       -8.23     72.40 o 
   1   5  14      241.08      222.67     87.93 o 
   3   5  14      110.73      110.19     71.84 o 
   5   5  14       51.89      -15.49     59.85 o 
   7   5  14        6.07      -49.51     60.59 o 
   9   5  14       80.90       35.94     65.30 o 
  11   5  14      148.64      189.54     98.80 o 
 -12   6  14     1378.26     1281.14    107.69 o 
 -10   6  14       85.11       24.69     59.19 o 
  -8   6  14       37.82        6.47     69.72 o 
  -6   6  14        0.26       -4.67     58.26 o 
  -4   6  14       35.67      138.24     76.43 o 
  -2   6  14     1035.53      832.26    127.26 o 
   0   6  14      923.20     1125.19    136.96 o 
   2   6  14      347.59      308.89    165.56 o 
   4   6  14        8.49       21.78     84.23 o 
   6   6  14        1.08      -65.47     65.47 o 
 -27   1  15      173.79      224.02     86.12 o 
 -25   1  15      140.61      203.72     66.42 o 
 -23   1  15       43.80       62.85     57.15 o 
 -21   1  15      137.04      135.11     59.29 o 
 -19   1  15      706.61      697.27     61.72 o 
 -17   1  15        2.37        5.07     39.15 o 
 -15   1  15        0.24       70.37     39.08 o 
 -13   1  15      262.40      202.63     41.67 o 
 -11   1  15      265.51      252.92     35.35 o 
  -9   1  15      340.13      360.82     40.21 o 
  -7   1  15      654.13      709.82     42.06 o 
  -5   1  15        0.84      -24.03     24.03 o 
  -3   1  15      180.44      227.44     32.57 o 
  -1   1  15       91.22       86.51     31.21 o 
   1   1  15     2471.76     2599.68     87.82 o 
   3   1  15      135.61      134.75     39.13 o 
   5   1  15      162.74      230.27     42.33 o 
   7   1  15      343.35      266.72     46.35 o 
   9   1  15     1728.51     1809.91     98.59 o 
  11   1  15     2212.69     2566.32    115.95 o 
  13   1  15        2.45       55.91     51.59 o 
  15   1  15     1043.83      881.33    110.19 o 
  17   1  15      904.69      923.60    282.68 o 
  19   1  15      518.84      423.21    104.50 o 
  21   1  15       52.90      -13.74     84.86 o 
 -26   2  15      292.41      295.44     87.63 o 
 -24   2  15       25.45       71.96     59.58 o 
 -22   2  15      813.14      915.57     72.91 o 
 -20   2  15       80.26       24.50     44.12 o 
 -18   2  15       62.63       50.59     45.83 o 
 -16   2  15     1139.73     1111.60     91.35 o 
 -14   2  15      417.55      411.13     49.69 o 
 -12   2  15       64.48       39.26     47.59 o 
 -10   2  15      217.47      211.34     38.28 o 
  -8   2  15      129.30      101.60     42.72 o 
  -6   2  15      589.37      558.90     45.18 o 
  -4   2  15      619.00      718.81     55.20 o 
  -2   2  15      138.13       68.64     37.90 o 
   0   2  15      525.67      537.52     51.91 o 
   2   2  15       85.30       83.79     38.11 o 
   4   2  15      507.37      599.84     54.43 o 
   6   2  15     2515.66     2267.00    138.42 o 
   8   2  15      401.00      433.61     65.83 o 
  10   2  15     2504.87     2762.51    204.98 o 
  12   2  15      227.83      259.70     63.26 o 
  14   2  15     1785.05     1825.93    111.86 o 
  16   2  15      646.10      619.28     91.44 o 
  18   2  15      183.66       75.95     81.28 o 
  20   2  15       46.81       24.08     82.80 o 
 -25   3  15        7.61      -44.82     69.54 o 
 -23   3  15       40.53       43.27     98.81 o 
 -21   3  15      340.24      513.51     92.45 o 
 -19   3  15     1182.52     1192.48    133.27 o 
 -17   3  15      219.89      211.76     57.71 o 
 -15   3  15      139.47      129.22     51.35 o 
 -13   3  15     1339.01     1273.85    123.76 o 
 -11   3  15      714.46      614.32     64.10 o 
  -9   3  15      461.20      409.15     59.02 o 
  -7   3  15      438.43      416.56     56.94 o 
  -5   3  15      510.32      657.22     71.85 o 
  -3   3  15      358.12      332.95     50.30 o 
  -1   3  15        0.29      -10.19     38.63 o 
   1   3  15        7.24        0.40     38.21 o 
   3   3  15       12.41       34.21     38.12 o 
   5   3  15       15.40      -13.74     69.01 o 
   7   3  15       57.09      130.92     56.84 o 
   9   3  15      174.66      144.51     58.70 o 
  11   3  15      471.30      465.78     75.44 o 
  13   3  15       37.34       98.60     60.73 o 
  15   3  15      398.31      291.60     74.29 o 
  17   3  15      270.36      202.12     73.83 o 
 -22   4  15        4.28       -5.72     68.67 o 
 -20   4  15      424.89      355.12     85.93 o 
 -18   4  15       65.54       34.99     58.14 o 
 -16   4  15        6.48      -22.26     50.13 o 
 -14   4  15      140.71      184.48     74.33 o 
 -12   4  15        0.34      -34.79     44.12 o 
 -10   4  15      531.31      422.76     62.75 o 
  -8   4  15      380.74      319.38     87.65 o 
  -6   4  15      978.51      961.07     76.54 o 
  -4   4  15      117.37      123.56     62.18 o 
  -2   4  15      107.64       88.72     76.46 o 
   0   4  15      118.28      110.11     46.07 o 
   2   4  15       47.46       84.83     62.25 o 
   4   4  15        0.86       62.94     58.80 o 
   6   4  15      570.34      645.50     93.92 o 
   8   4  15       15.45      -42.20     55.09 o 
  10   4  15        4.38      -57.04     57.04 o 
  12   4  15      537.09      527.63     84.26 o 
  14   4  15       38.36       31.67     64.57 o 
 -19   5  15       11.15       46.65     76.54 o 
 -17   5  15        0.69      -62.77     62.77 o 
 -15   5  15      100.85      171.70     63.65 o 
 -13   5  15       29.31      -48.07     50.03 o 
 -11   5  15       80.00      212.99     62.28 o 
  -9   5  15      247.11      176.26     74.09 o 
  -7   5  15      257.59      264.93     63.46 o 
  -5   5  15        7.31        7.23     48.81 o 
  -3   5  15      815.09      987.22     94.87 o 
  -1   5  15      269.77      162.00     83.67 o 
   1   5  15      875.31      879.88    120.13 o 
   3   5  15      130.97      229.06     69.71 o 
   5   5  15        3.65      -36.47     59.96 o 
   7   5  15        3.26       43.81     65.76 o 
   9   5  15        8.90      -38.67     61.29 o 
  11   5  15      176.05      174.19     74.23 o 
 -10   6  15       12.05       78.80     61.32 o 
  -8   6  15      430.40      418.72     76.93 o 
  -6   6  15      183.75      139.14     64.65 o 
  -4   6  15      380.73      368.64     88.47 o 
  -2   6  15       25.32      157.36     92.35 o 
   0   6  15      553.22      502.04    112.97 o 
   2   6  15      231.24      260.19     98.09 o 
   4   6  15        1.00      -70.20     79.11 o 
 -28   0  16      267.40      163.78    127.24 o 
 -26   0  16      295.86      252.16     96.13 o 
 -24   0  16      436.15      369.17    101.44 o 
 -22   0  16      730.59      722.53    147.48 o 
 -20   0  16       48.97       95.09     75.29 o 
 -18   0  16       56.53      127.17    116.40 o 
 -16   0  16      446.10      545.01    236.41 o 
 -14   0  16      226.29      258.87     54.33 o 
 -12   0  16     1385.36     1404.48    103.04 o 
 -10   0  16      207.65      383.21     53.62 o 
  -8   0  16      103.55       30.35     41.24 o 
  -6   0  16      402.28      453.26     54.29 o 
  -4   0  16      363.46      299.70     67.91 o 
  -2   0  16      234.43      180.20     56.95 o 
   0   0  16     1240.88     1268.16     95.07 o 
   2   0  16     5966.68     5579.82    247.25 o 
   4   0  16     2326.55     2625.70    128.46 o 
   6   0  16       13.93       66.05     94.71 o 
   8   0  16      161.93      154.71     73.74 o 
  10   0  16        3.13       35.62     55.79 o 
  12   0  16      372.55      400.52    120.01 o 
  14   0  16      424.71      264.60    117.12 o 
  16   0  16     1322.61     1257.95    180.74 o 
  18   0  16      391.13      331.12    135.92 o 
  20   0  16      161.02       36.15    107.00 o 
 -27   1  16      170.85      187.87     92.22 o 
 -25   1  16      218.19      124.53     63.62 o 
 -23   1  16      210.89      109.48     60.51 o 
 -21   1  16       12.99       45.84     51.58 o 
 -19   1  16      161.54      147.95     55.18 o 
 -17   1  16      193.38      217.71     48.09 o 
 -15   1  16       27.15       46.56     39.86 o 
 -13   1  16      721.45      789.28     57.11 o 
 -11   1  16     2516.98     2718.43     86.17 o 
  -9   1  16      709.65      620.41     47.56 o 
  -7   1  16      125.33       47.46     28.81 o 
  -5   1  16     1321.21     1255.75     50.78 o 
  -3   1  16        0.73       21.85     29.77 o 
  -1   1  16      136.03      128.42     39.83 o 
   1   1  16      574.07      501.00     51.00 o 
   3   1  16      397.13      322.41     46.45 o 
   5   1  16      161.56      141.08     41.42 o 
   7   1  16      134.91      117.15     53.63 o 
   9   1  16      272.84      196.61     63.40 o 
  11   1  16       26.12      -42.28     47.83 o 
  13   1  16       47.15       33.95     52.84 o 
  15   1  16      608.04      584.28    102.18 o 
  17   1  16      302.09      310.85     95.56 o 
  19   1  16      103.11      322.44     99.17 o 
 -26   2  16       96.05      125.12     78.57 o 
 -24   2  16       18.00       56.24     58.12 o 
 -22   2  16      143.21      170.83     66.64 o 
 -20   2  16      351.08      333.70     56.47 o 
 -18   2  16      294.89      343.07     54.07 o 
 -16   2  16       23.95       35.80     39.74 o 
 -14   2  16       41.69       74.76     40.52 o 
 -12   2  16      237.12      266.60     51.03 o 
 -10   2  16      585.26      568.69     60.41 o 
  -8   2  16      917.24      895.00     69.71 o 
  -6   2  16       34.78       -5.46     31.13 o 
  -4   2  16        9.75       25.01     37.58 o 
  -2   2  16        7.26       12.76     36.75 o 
   0   2  16       20.21      -20.73     35.90 o 
   2   2  16      270.16      350.26     53.43 o 
   4   2  16       63.58       23.53     38.66 o 
   6   2  16      282.54      331.85     62.46 o 
   8   2  16      256.08      226.16     59.97 o 
  10   2  16      225.42      173.78     58.65 o 
  12   2  16       31.31       86.83     80.07 o 
  14   2  16      671.63      562.79     87.66 o 
  16   2  16      201.58      267.41     89.96 o 
  18   2  16       16.22       40.89     78.41 o 
 -25   3  16        1.35       57.43     93.06 o 
 -23   3  16      196.48      279.48     84.26 o 
 -21   3  16      107.37       71.54     57.55 o 
 -19   3  16      703.64      664.77     76.28 o 
 -17   3  16      672.39      538.52     71.19 o 
 -15   3  16       50.45       81.44     48.84 o 
 -13   3  16      109.29      110.57     48.98 o 
 -11   3  16      139.72      235.11     84.73 o 
  -9   3  16      283.87      295.87     55.22 o 
  -7   3  16        0.02       25.21     43.15 o 
  -5   3  16      109.36       36.00     51.61 o 
  -3   3  16       83.25       -0.45     38.75 o 
  -1   3  16       44.06      -26.43     48.42 o 
   1   3  16      394.17      355.96     52.32 o 
   3   3  16      119.82       26.85     51.46 o 
   5   3  16      165.88      144.13     78.15 o 
   7   3  16       13.68       51.80     53.69 o 
   9   3  16      164.01      255.84     66.85 o 
  11   3  16      372.65      383.41    103.32 o 
  13   3  16       53.67       21.45     58.88 o 
  15   3  16      473.35      363.44     77.76 o 
  17   3  16      188.10      195.18     73.52 o 
 -22   4  16      128.74      136.99     78.60 o 
 -20   4  16       88.05      149.46     78.46 o 
 -18   4  16       60.70       40.42     56.99 o 
 -16   4  16       39.11       70.51     67.72 o 
 -14   4  16       17.41      -41.04     47.77 o 
 -12   4  16      257.35      320.86     62.87 o 
 -10   4  16       14.51      -45.58     45.58 o 
  -8   4  16        2.70       -1.31     47.40 o 
  -6   4  16       22.65        7.39     45.86 o 
  -4   4  16      390.87      468.15     85.62 o 
  -2   4  16      987.98     1109.55     96.32 o 
   0   4  16      619.55      719.53    101.09 o 
   2   4  16      117.38      117.59     59.96 o 
   4   4  16      183.63      152.90     64.79 o 
   6   4  16      206.95      308.90     70.40 o 
   8   4  16       20.57      -55.39     55.39 o 
  10   4  16        1.78      -53.22     53.22 o 
  12   4  16        0.43      -57.93     57.93 o 
  14   4  16       59.06       71.58     87.76 o 
 -17   5  16      108.84       76.07     76.09 o 
 -15   5  16      672.34      802.92     88.28 o 
 -13   5  16     1112.61     1137.12     95.14 o 
 -11   5  16        4.81       12.32     55.67 o 
  -9   5  16      172.35      143.21     61.13 o 
  -7   5  16      357.58      298.63     65.51 o 
  -5   5  16      564.16      758.43    117.08 o 
  -3   5  16        0.60      -41.22     55.43 o 
  -1   5  16        9.65      -70.52     70.52 o 
   1   5  16       71.13      189.62     86.03 o 
   3   5  16       41.52      171.69     86.66 o 
   5   5  16      320.73      276.50     74.96 o 
   7   5  16      120.30       54.22     70.37 o 
   9   5  16        2.04      -25.15     62.15 o 
 -10   6  16      126.88       83.83    146.04 o 
  -8   6  16        6.80       63.12     64.14 o 
  -6   6  16      317.97      396.70     92.61 o 
  -4   6  16     1235.76     1239.29    187.07 o 
  -2   6  16       98.24       49.02     88.93 o 
   0   6  16      381.33      532.68    167.73 o 
   2   6  16      318.97      276.75    104.58 o 
 -27   1  17       27.24       36.79     72.84 o 
 -25   1  17        2.43        2.88     58.13 o 
 -23   1  17      271.82      311.69     69.48 o 
 -21   1  17      528.01      472.83     71.50 o 
 -19   1  17        6.76       -7.04     46.85 o 
 -17   1  17      194.46      282.57     49.38 o 
 -15   1  17       48.95       25.60     40.13 o 
 -13   1  17      608.04      639.75     58.05 o 
 -11   1  17      787.59      760.42     56.21 o 
  -9   1  17      631.62      599.94     43.01 o 
  -7   1  17     1452.70     1412.84     58.28 o 
  -5   1  17     2712.64     2674.85     90.53 o 
  -3   1  17     1030.59     1025.33     52.63 o 
  -1   1  17       52.49      -12.89     36.85 o 
   1   1  17      377.10      495.91     52.08 o 
   3   1  17      716.36      793.24     72.21 o 
   5   1  17     3905.93     3749.69    111.19 o 
   7   1  17      305.85      234.59     68.45 o 
   9   1  17      750.17      648.45     74.93 o 
  11   1  17       86.86      123.27     58.89 o 
  13   1  17        3.61      -61.74     61.74 o 
  15   1  17        0.06       29.98     74.12 o 
  17   1  17        7.75        8.19     75.91 o 
  19   1  17       14.05      -21.59     79.23 o 
 -26   2  17       57.52       34.93     77.75 o 
 -24   2  17       23.19       33.14     58.07 o 
 -22   2  17       13.07      -17.51     52.24 o 
 -20   2  17      401.41      440.65     72.55 o 
 -18   2  17      621.96      676.10     62.58 o 
 -16   2  17      568.77      595.23     66.84 o 
 -14   2  17     1047.36     1024.96     76.68 o 
 -12   2  17     1145.37      986.65    102.47 o 
 -10   2  17      367.75      396.51     56.19 o 
  -8   2  17      103.72      109.73     47.15 o 
  -6   2  17      183.72      194.94     51.45 o 
  -4   2  17      316.48      381.90     50.54 o 
  -2   2  17       84.90       87.55     40.96 o 
   0   2  17      650.94      714.50     82.85 o 
   2   2  17        1.06      -10.40     39.13 o 
   4   2  17       66.99       61.98     41.36 o 
   6   2  17     1526.43     1438.41    145.12 o 
   8   2  17      501.95      567.24    107.46 o 
  10   2  17      929.13      810.20     83.93 o 
  12   2  17       46.76       72.12     55.17 o 
  14   2  17        6.57       35.97     58.06 o 
  16   2  17      103.42      117.18     81.16 o 
  18   2  17       30.64       16.64     99.05 o 
 -23   3  17      427.03      540.45     94.40 o 
 -21   3  17     1669.38     1632.84    105.56 o 
 -19   3  17      773.57      802.17     89.32 o 
 -17   3  17       10.36      -10.66     48.23 o 
 -15   3  17       16.42       -1.82     60.11 o 
 -13   3  17      521.52      563.28     67.85 o 
 -11   3  17      226.84      257.52     54.39 o 
  -9   3  17       17.56       -7.05     43.57 o 
  -7   3  17      114.41       77.31     47.08 o 
  -5   3  17        0.01      -55.15     74.59 o 
  -3   3  17      815.21      704.35     66.99 o 
  -1   3  17      352.15      343.57     52.45 o 
   1   3  17      243.84      295.34     85.15 o 
   3   3  17       23.52       -0.50     48.90 o 
   5   3  17      391.84      255.08     65.61 o 
   7   3  17       43.66      -40.63     52.23 o 
   9   3  17       32.85       -7.79     53.05 o 
  11   3  17      671.55      776.79    107.96 o 
  13   3  17       11.62       36.72     61.83 o 
  15   3  17        8.89      -27.18     61.42 o 
 -20   4  17       54.80      -42.66     55.74 o 
 -18   4  17       45.30       14.63     56.12 o 
 -16   4  17        9.98       18.11     52.43 o 
 -14   4  17        0.00       20.94     66.16 o 
 -12   4  17      187.29      122.37     80.09 o 
 -10   4  17       37.24       22.98     50.00 o 
  -8   4  17       22.11      -16.03     47.63 o 
  -6   4  17      197.62      192.47     54.87 o 
  -4   4  17      755.86      632.87    118.50 o 
  -2   4  17     1222.01     1142.18     95.25 o 
   0   4  17      354.68      173.52     63.66 o 
   2   4  17      461.18      317.65     71.41 o 
   4   4  17       45.84      128.21     63.10 o 
   6   4  17        2.14      -55.17     55.17 o 
   8   4  17        0.07       74.59     59.25 o 
  10   4  17      328.07      457.00     82.99 o 
  12   4  17       32.20       63.55     71.51 o 
 -17   5  17       48.20       -7.43     61.86 o 
 -15   5  17       62.74       85.63     60.09 o 
 -13   5  17      103.25      105.57     60.97 o 
 -11   5  17        3.78        4.05     71.17 o 
  -9   5  17       76.27       49.86     57.83 o 
  -7   5  17      346.72      371.32     68.74 o 
  -5   5  17       48.37       10.59     54.13 o 
  -3   5  17       81.32      -30.53     77.81 o 
  -1   5  17      346.40      431.19    104.62 o 
   1   5  17       76.37      115.33     85.81 o 
   3   5  17      115.22       65.00     84.35 o 
   5   5  17      143.37      281.20     78.43 o 
   7   5  17      270.40      160.79     74.26 o 
  -4   6  17        1.66       28.07     75.30 o 
 -26   0  18        1.64      -84.46     84.46 o 
 -24   0  18     2102.14     2352.94    286.29 o 
 -22   0  18      110.49       26.64     77.40 o 
 -20   0  18       35.67       19.65     73.61 o 
 -18   0  18      485.61      546.24    100.18 o 
 -16   0  18       46.11       56.36     71.94 o 
 -14   0  18       82.55       54.59     62.82 o 
 -12   0  18       23.91      -27.61     44.00 o 
 -10   0  18       60.25       60.04     48.41 o 
  -8   0  18        1.14      -10.50     41.24 o 
  -6   0  18     3324.97     3080.19    162.48 o 
  -4   0  18    31911.94    30224.76    485.53 o 
  -2   0  18      236.76      331.55     68.41 o 
   0   0  18     4425.77     4681.29    174.80 o 
   2   0  18     1281.48     1312.91    126.52 o 
   4   0  18      350.06      310.10     71.81 o 
   6   0  18       74.79      142.53     78.08 o 
   8   0  18        0.29      -21.66     54.52 o 
  10   0  18      377.43      151.82    112.78 o 
  12   0  18        0.13      -76.63     76.63 o 
  14   0  18        6.91       33.26     99.77 o 
  16   0  18       93.13       24.58    108.44 o 
  18   0  18        0.00      -95.43     95.43 o 
 -25   1  18        0.42       21.54     58.02 o 
 -23   1  18        9.56       17.03     55.29 o 
 -21   1  18      446.14      417.95     70.12 o 
 -19   1  18        7.26       94.43     54.24 o 
 -17   1  18       16.33       45.64     43.32 o 
 -15   1  18       93.79      100.96     42.17 o 
 -13   1  18      147.58      191.09     42.99 o 
 -11   1  18      143.40      124.60     40.89 o 
  -9   1  18       17.24      -32.73     32.90 o 
  -7   1  18      315.76      310.80     60.02 o 
  -5   1  18      537.59      552.76     48.39 o 
  -3   1  18      594.04      634.20     58.64 o 
  -1   1  18      410.09      514.02     54.90 o 
   1   1  18     7175.67     7691.20    189.50 o 
   3   1  18       11.99        2.76     39.49 o 
   5   1  18     1111.07     1232.40     85.36 o 
   7   1  18        0.98       33.97     52.42 o 
   9   1  18      218.61      157.94     58.49 o 
  11   1  18      171.98      267.38     65.01 o 
  13   1  18       15.09       49.18     91.09 o 
  15   1  18      198.36      189.28     85.59 o 
  17   1  18       26.69       81.88     81.32 o 
 -24   2  18       11.56       54.98     70.74 o 
 -22   2  18       51.28      -26.02     60.97 o 
 -20   2  18       69.35       77.92     56.13 o 
 -18   2  18       74.50       47.44     50.76 o 
 -16   2  18     1003.50     1046.84     80.71 o 
 -14   2  18     1373.09     1376.99     90.86 o 
 -12   2  18      467.84      402.74     96.84 o 
 -10   2  18      112.37      126.77     46.86 o 
  -8   2  18       27.08       10.67     43.14 o 
  -6   2  18       62.63      126.60     39.47 o 
  -4   2  18       32.30        9.57     38.35 o 
  -2   2  18        1.50      -15.51     43.62 o 
   0   2  18       54.38       50.23     40.08 o 
   2   2  18     1131.68     1025.58     69.46 o 
   4   2  18      621.62      486.42     69.75 o 
   6   2  18      201.26      188.56     70.01 o 
   8   2  18      223.45       97.78     58.39 o 
  10   2  18      564.03      574.36     89.55 o 
  12   2  18       14.99       71.98     58.44 o 
  14   2  18      123.12      285.13     84.11 o 
  16   2  18      128.24      105.00     85.85 o 
 -23   3  18       36.79       81.85     67.41 o 
 -21   3  18      212.64      149.06     63.04 o 
 -19   3  18       30.68       69.01     56.42 o 
 -17   3  18        0.87        0.97     49.01 o 
 -15   3  18      220.86      154.65     80.99 o 
 -13   3  18      154.56      174.71     53.17 o 
 -11   3  18        0.98      -42.80     42.80 o 
  -9   3  18      110.76      110.92     51.34 o 
  -7   3  18      300.51      246.03     54.32 o 
  -5   3  18      245.87      113.40     57.00 o 
  -3   3  18      827.60      678.42     63.50 o 
  -1   3  18       12.44       53.07     43.70 o 
   1   3  18     1037.59      985.52     70.60 o 
   3   3  18      661.95      459.15     97.32 o 
   5   3  18      449.51      372.65    114.95 o 
   7   3  18        2.01       64.61     58.69 o 
   9   3  18       38.57       86.68     63.01 o 
  11   3  18        5.36      -36.24     56.51 o 
  13   3  18      254.15      308.76     77.71 o 
  15   3  18       34.22       70.06     69.01 o 
 -20   4  18      384.54      562.33     83.10 o 
 -18   4  18     1143.06     1409.85    103.44 o 
 -16   4  18        3.38      -12.46     53.44 o 
 -14   4  18      125.18      163.04     57.98 o 
 -12   4  18      117.83      117.87     56.54 o 
 -10   4  18      103.46       96.87     54.14 o 
  -8   4  18        4.02       -2.72     49.77 o 
  -6   4  18      108.28       74.15     50.48 o 
  -4   4  18     2197.32     2082.92    122.15 o 
  -2   4  18       93.12       95.97     95.98 o 
   0   4  18        3.19       32.25     76.94 o 
   2   4  18       85.62       66.91     67.57 o 
   4   4  18      225.01      210.04     70.83 o 
   6   4  18       16.91       35.69     60.64 o 
   8   4  18       88.16       63.53     64.58 o 
  10   4  18       42.10      106.38     70.43 o 
  12   4  18       19.05       62.20     68.37 o 
 -15   5  18       75.86       11.03     57.94 o 
 -13   5  18       12.10       70.21     69.29 o 
 -11   5  18      241.98      305.90     69.27 o 
  -9   5  18      251.73      227.86     78.30 o 
  -7   5  18        3.91      -16.63     51.79 o 
  -5   5  18       23.55        1.06     53.62 o 
  -3   5  18        1.30       63.22     85.33 o 
  -1   5  18      188.72      217.02     96.61 o 
   1   5  18       60.01      -20.61     90.37 o 
   3   5  18       25.78      -64.61     82.95 o 
   5   5  18        0.40       22.29     69.40 o 
   7   5  18       73.09       38.13     70.25 o 
 -25   1  19      135.09       50.10     67.41 o 
 -23   1  19        5.70       -9.26     56.92 o 
 -21   1  19       11.45        4.88     52.78 o 
 -19   1  19      714.51      578.85     73.89 o 
 -17   1  19     1228.37     1137.39     84.89 o 
 -15   1  19     1191.75     1099.26     70.15 o 
 -13   1  19      123.03      157.64     46.04 o 
 -11   1  19     3446.67     3528.98    155.63 o 
  -9   1  19     3142.35     3249.59     94.02 o 
  -7   1  19     1371.16     1320.58     66.23 o 
  -5   1  19       34.50       90.83     43.26 o 
  -3   1  19       66.76       39.28     39.77 o 
  -1   1  19        6.16      -24.61     38.82 o 
   1   1  19     4691.91     4674.36    128.31 o 
   3   1  19     1271.53     1092.23    106.44 o 
   5   1  19        3.72      -38.66     47.28 o 
   7   1  19      663.29      640.97     75.78 o 
   9   1  19     1160.78     1252.02     95.89 o 
  11   1  19       70.28       37.74     67.86 o 
  13   1  19        9.20      -22.95     72.03 o 
  15   1  19        1.65       76.19     82.07 o 
  17   1  19      103.71       80.66     84.31 o 
 -24   2  19       20.73       52.25     70.09 o 
 -22   2  19       46.36      -18.19     65.86 o 
 -20   2  19       77.73      123.11     67.63 o 
 -18   2  19      107.02      113.88     54.86 o 
 -16   2  19     3038.06     2733.60    135.33 o 
 -14   2  19     2359.69     2281.56    105.04 o 
 -12   2  19       29.85       -5.75     42.17 o 
 -10   2  19      685.63      711.97     66.49 o 
  -8   2  19      313.77      413.32     72.21 o 
  -6   2  19        1.80      -34.04     40.78 o 
  -4   2  19      142.01      142.80     46.92 o 
  -2   2  19       16.22      -28.26     43.41 o 
   0   2  19       98.74       50.10     42.54 o 
   2   2  19     2483.57     2273.63    107.51 o 
   4   2  19     1491.88     1261.73     95.68 o 
   6   2  19     3223.93     3377.56    197.64 o 
   8   2  19      990.30      994.17     92.37 o 
  10   2  19       10.10        1.77     53.75 o 
  12   2  19       68.93      -31.14     56.59 o 
  14   2  19       35.77       56.56     78.41 o 
 -23   3  19       97.46      -27.10     68.92 o 
 -21   3  19       72.07       26.36     58.33 o 
 -19   3  19        1.94      -10.06     54.33 o 
 -17   3  19       74.26      132.74     57.01 o 
 -15   3  19       16.54        4.91     49.27 o 
 -13   3  19       79.23      103.45     55.51 o 
 -11   3  19      181.27      143.91     52.58 o 
  -9   3  19       89.23        6.14     45.50 o 
  -7   3  19       26.98       -8.57     44.26 o 
  -5   3  19        2.21      -24.35     49.55 o 
  -3   3  19       11.94      -13.85     49.98 o 
  -1   3  19      183.08      122.02     74.30 o 
   1   3  19      245.22      193.13     76.49 o 
   3   3  19      277.17      191.08     64.15 o 
   5   3  19      252.19      299.45     69.26 o 
   7   3  19       94.93      126.76     62.88 o 
   9   3  19       12.73       25.45     60.07 o 
  11   3  19      100.91      110.08     67.02 o 
  13   3  19       37.89      108.03     69.28 o 
 -20   4  19        2.93      -27.64     59.01 o 
 -18   4  19      186.76      144.57     65.69 o 
 -16   4  19       22.17      -28.94     54.93 o 
 -14   4  19       24.29      112.36     57.98 o 
 -12   4  19       12.56      -10.61     50.59 o 
 -10   4  19      351.85      310.40     63.93 o 
  -8   4  19      641.84      484.49     79.13 o 
  -6   4  19       72.79      127.70     54.53 o 
  -4   4  19       50.65        4.76     65.53 o 
  -2   4  19       42.39       23.97    119.29 o 
   0   4  19       58.76      -16.45     76.36 o 
   2   4  19       25.22       21.32     59.86 o 
   4   4  19       10.88       54.20     60.38 o 
   6   4  19       16.79       47.67     65.86 o 
   8   4  19       62.05      167.34     73.12 o 
  10   4  19       81.54       70.26     68.99 o 
 -13   5  19     1051.90     1339.57    104.43 o 
 -11   5  19      244.17      332.98     84.11 o 
  -9   5  19       32.67       59.94     60.50 o 
  -7   5  19        0.93      101.62     59.66 o 
  -5   5  19       98.29      137.20     75.46 o 
  -3   5  19       12.27       43.39     86.49 o 
  -1   5  19       61.92      132.66     89.35 o 
   1   5  19      352.52      244.52    130.86 o 
   3   5  19      101.77      141.79     95.40 o 
   5   5  19      629.75      608.90    149.65 o 
 -26   0  20      545.08      577.25    126.92 o 
 -24   0  20        3.38      146.29     91.19 o 
 -22   0  20       55.55      -19.50     79.56 o 
 -20   0  20        1.54      -75.07    112.78 o 
 -18   0  20      202.04      291.59     90.45 o 
 -16   0  20       53.99       83.27     73.99 o 
 -14   0  20       10.99      -39.83     63.62 o 
 -12   0  20     1161.23     1136.92     84.86 o 
 -10   0  20    11047.36    11038.06    239.92 o 
  -8   0  20     4163.28     4219.81    136.71 o 
  -6   0  20      258.35      270.93     56.34 o 
  -4   0  20    11607.71    12246.54    252.51 o 
  -2   0  20     6436.75     6481.75    484.38 o 
   0   0  20       23.77       55.22     58.25 o 
   2   0  20      965.68      913.45     98.34 o 
   4   0  20       27.92       64.08     62.82 o 
   6   0  20       30.26      -11.65     59.27 o 
   8   0  20        2.61      -88.20     88.20 o 
  10   0  20        1.12      -56.39     91.09 o 
  12   0  20       18.29       34.70    111.34 o 
  14   0  20      682.17      604.40    163.39 o 
  16   0  20      261.81      394.74    153.27 o 
 -25   1  20      103.77      200.10     72.44 o 
 -23   1  20        6.80      -47.17     58.61 o 
 -21   1  20      170.81      227.72     65.99 o 
 -19   1  20      215.30      243.83     62.48 o 
 -17   1  20      678.46      767.29    104.00 o 
 -15   1  20      102.33       69.84     48.50 o 
 -13   1  20      382.02      503.14     60.94 o 
 -11   1  20      417.43      443.35     60.33 o 
  -9   1  20     6287.48     6528.44    157.38 o 
  -7   1  20      105.27       18.76     38.86 o 
  -5   1  20     2728.92     2891.47     92.20 o 
  -3   1  20       66.39       95.05     59.27 o 
  -1   1  20       29.69       -2.58     38.72 o 
   1   1  20      471.51      558.94     60.63 o 
   3   1  20       22.51       18.90     42.46 o 
   5   1  20      153.76      171.13     49.83 o 
   7   1  20      255.21      190.04     78.58 o 
   9   1  20      849.74      590.35     82.22 o 
  11   1  20       44.34       19.18     72.57 o 
  13   1  20        0.17       -3.31     74.45 o 
  15   1  20      112.64       16.49     75.64 o 
 -24   2  20       80.62       87.73     75.69 o 
 -22   2  20      237.65      139.58    126.62 o 
 -20   2  20       11.77       89.20     65.66 o 
 -18   2  20        1.32        9.63     49.05 o 
 -16   2  20       75.99       58.18     78.47 o 
 -14   2  20      504.29      431.12     63.30 o 
 -12   2  20      582.04      656.22     68.57 o 
 -10   2  20       59.38       30.54     44.61 o 
  -8   2  20       40.49       14.34     45.16 o 
  -6   2  20      204.34      143.43     48.77 o 
  -4   2  20      124.43      118.65     45.75 o 
  -2   2  20       29.58        2.33     42.36 o 
   0   2  20       52.38       35.57     43.58 o 
   2   2  20        0.29      -40.00     40.00 o 
   4   2  20       71.93       69.53     56.68 o 
   6   2  20      496.35      448.22     74.77 o 
   8   2  20      401.39      481.54     78.31 o 
  10   2  20        1.61       53.99     78.16 o 
  12   2  20       82.81      164.30     68.92 o 
  14   2  20        0.76      -23.48     74.12 o 
 -21   3  20       91.35       42.73     61.04 o 
 -19   3  20       22.60       -7.00     55.33 o 
 -17   3  20        7.42      -11.90     51.94 o 
 -15   3  20       37.67       81.96     54.16 o 
 -13   3  20      238.69      154.55     71.17 o 
 -11   3  20      373.68      301.18     68.16 o 
  -9   3  20     1721.15     1555.42     94.34 o 
  -7   3  20        0.79       51.49     47.59 o 
  -5   3  20      686.60      592.78     67.99 o 
  -3   3  20       36.67      -52.90     52.90 o 
  -1   3  20      154.95      124.23     49.31 o 
   1   3  20      356.29      267.28     68.69 o 
   3   3  20       13.92       80.12     57.97 o 
   5   3  20      355.09      376.72     73.68 o 
   7   3  20      241.93      152.36     68.67 o 
   9   3  20        4.90      -44.62     58.30 o 
  11   3  20       37.56       -1.80     61.27 o 
 -18   4  20       64.58       49.47     61.00 o 
 -16   4  20        7.71       15.31     56.62 o 
 -14   4  20      691.77      620.67     80.16 o 
 -12   4  20       12.08       54.93     54.49 o 
 -10   4  20       50.35       39.36     51.62 o 
  -8   4  20       33.43       -8.87     51.77 o 
  -6   4  20       41.99      -21.47     49.39 o 
  -4   4  20        1.36      -14.83     56.80 o 
  -2   4  20        9.08      -51.90     75.02 o 
   0   4  20      123.75       16.45     88.92 o 
   2   4  20       13.99       22.39     74.92 o 
   4   4  20        1.15       -6.26     62.26 o 
   6   4  20       58.13        3.31     64.27 o 
   8   4  20        0.10       55.67     66.89 o 
 -11   5  20        8.80      -55.51     55.51 o 
  -9   5  20      176.38      137.97     65.01 o 
  -7   5  20       12.62      -55.43     55.43 o 
  -5   5  20        1.27      -61.20     66.32 o 
  -3   5  20        0.24       31.35     84.59 o 
  -1   5  20        4.98       -1.85     83.21 o 
   1   5  20        4.82       31.58     89.42 o 
 -23   1  21      121.70       63.13     76.91 o 
 -21   1  21      617.97      669.14     94.23 o 
 -19   1  21        5.06        3.65     61.01 o 
 -17   1  21      816.90      897.61    164.88 o 
 -15   1  21      380.87      316.48     59.36 o 
 -13   1  21      276.23      228.57     54.67 o 
 -11   1  21        0.15      -51.13     51.13 o 
  -9   1  21     1634.10     1821.75    132.11 o 
  -7   1  21      102.29      102.90     40.74 o 
  -5   1  21     1395.95     1405.43     71.45 o 
  -3   1  21     2810.53     2910.96    107.14 o 
  -1   1  21     1075.13     1170.59    127.93 o 
   1   1  21      247.23      240.75     51.11 o 
   3   1  21      674.49      619.27     64.04 o 
   5   1  21      186.44      276.58     64.42 o 
   7   1  21      609.15      588.30     77.90 o 
   9   1  21      368.82      472.09    117.41 o 
  11   1  21      129.89      230.09    139.53 o 
  13   1  21        0.90      -66.90     66.90 o 
 -22   2  21      269.07       68.14     88.57 o 
 -20   2  21      104.48      117.93     69.75 o 
 -18   2  21       63.08       56.57     52.95 o 
 -16   2  21      305.89      262.10     58.82 o 
 -14   2  21      112.16      124.93     55.27 o 
 -12   2  21      728.39      637.47     69.35 o 
 -10   2  21      185.69       88.18     55.09 o 
  -8   2  21       27.73        4.57     55.93 o 
  -6   2  21        8.00      -15.79     42.54 o 
  -4   2  21      197.00       79.54     46.86 o 
  -2   2  21      101.88       62.06     54.47 o 
   0   2  21      181.00      173.12     51.09 o 
   2   2  21      191.54      177.13     63.61 o 
   4   2  21     1232.95     1271.30    143.74 o 
   6   2  21      981.71      891.20    154.61 o 
   8   2  21       99.53       81.22     61.59 o 
  10   2  21       81.20      120.53     66.74 o 
  12   2  21        8.96       43.46     63.22 o 
 -21   3  21       26.64      -40.06     59.39 o 
 -19   3  21        9.57       37.80     58.08 o 
 -17   3  21        0.19       58.83     56.69 o 
 -15   3  21       21.92       82.48     56.54 o 
 -13   3  21       85.86       83.21     53.87 o 
 -11   3  21       18.30        8.37     50.24 o 
  -9   3  21       60.83        6.80     50.28 o 
  -7   3  21     1214.10     1206.36    168.42 o 
  -5   3  21      503.85      563.12    109.36 o 
  -3   3  21      244.16      180.19     78.86 o 
  -1   3  21     1115.16     1178.07     84.73 o 
   1   3  21      394.90      359.41     92.89 o 
   3   3  21       39.55       32.24     58.78 o 
   5   3  21        1.32      -45.38     57.49 o 
   7   3  21       18.60        2.37     62.47 o 
   9   3  21        1.22       35.99     65.64 o 
  11   3  21        9.25      -70.90    103.93 o 
 -16   4  21       53.23       51.32     61.47 o 
 -14   4  21       38.42       66.54     57.64 o 
 -12   4  21      187.08      182.73     59.49 o 
 -10   4  21      227.68      110.40     60.25 o 
  -8   4  21       79.56       48.96     54.75 o 
  -6   4  21      572.87      564.61     74.86 o 
  -4   4  21      316.69      224.83     72.42 o 
  -2   4  21       23.07      -51.91     74.12 o 
   0   4  21        6.64      -19.14     74.52 o 
   2   4  21       37.96        5.30     83.21 o 
   4   4  21       99.37      253.27     75.50 o 
   6   4  21        1.46      -61.36     61.36 o 
  -9   5  21       10.50      -56.17     56.17 o 
  -7   5  21        3.44       25.08     62.10 o 
  -5   5  21       28.82       15.64     71.82 o 
  -3   5  21       20.05       25.20    140.25 o 
  -1   5  21      222.67      375.94    154.71 o 
 -24   0  22      167.48      423.70    118.98 o 
 -22   0  22      135.69      242.60    100.39 o 
 -20   0  22      307.50      370.99    102.11 o 
 -18   0  22       63.37      118.99    172.06 o 
 -16   0  22     1187.55     1055.40    120.63 o 
 -14   0  22      674.53      576.07     98.09 o 
 -12   0  22     1025.35     1353.03    171.34 o 
 -10   0  22     2715.55     2779.26    120.86 o 
  -8   0  22       40.37       71.03     65.22 o 
  -6   0  22       79.38       57.11     64.41 o 
  -4   0  22     9421.30    10068.98    294.44 o 
  -2   0  22      564.94      632.60     92.52 o 
   0   0  22      155.10      104.55     83.14 o 
   2   0  22        0.74       34.73     61.85 o 
   4   0  22        3.61        4.16     65.34 o 
   6   0  22      116.84      253.15     79.82 o 
   8   0  22       33.80       57.84    105.55 o 
  10   0  22       14.85       78.08    114.23 o 
  12   0  22      334.94      472.82    153.27 o 
 -23   1  22        2.86       19.78     74.52 o 
 -21   1  22        7.19        6.57     69.28 o 
 -19   1  22       13.73      -20.18     60.61 o 
 -17   1  22        0.11      -54.47     54.47 o 
 -15   1  22      214.71      177.41     66.05 o 
 -13   1  22      128.95      191.35     54.36 o 
 -11   1  22        3.10       42.55     48.98 o 
  -9   1  22      454.47      369.65     75.28 o 
  -7   1  22        2.96       41.08     39.27 o 
  -5   1  22        2.12      -36.70     36.70 o 
  -3   1  22      741.32      786.72     60.89 o 
  -1   1  22      942.53      920.85     73.89 o 
   1   1  22      267.94      293.32     63.50 o 
   3   1  22      155.21      106.66     51.13 o 
   5   1  22        8.99      -18.08     58.79 o 
   7   1  22      103.51      114.17     61.92 o 
   9   1  22       90.68      124.02     73.20 o 
  11   1  22      202.30      120.23     84.35 o 
  13   1  22      117.87      229.18     97.61 o 
 -22   2  22      180.03      145.20     76.88 o 
 -20   2  22       80.41       42.22     76.27 o 
 -18   2  22      647.98      858.99     97.89 o 
 -16   2  22      124.61       35.18     52.03 o 
 -14   2  22        6.38      -29.46     46.51 o 
 -12   2  22        3.78      -17.58     47.51 o 
 -10   2  22       72.28       68.57     50.05 o 
  -8   2  22        5.71      -10.70     55.56 o 
  -6   2  22       24.26       31.21     60.52 o 
  -4   2  22       10.21       -6.31     40.03 o 
  -2   2  22      198.23      194.74     54.81 o 
   0   2  22      801.27      693.87     69.76 o 
   2   2  22      914.17     1034.19     94.86 o 
   4   2  22      124.28      131.20     65.35 o 
   6   2  22        7.90      -27.27     85.15 o 
   8   2  22       65.01       21.73     61.83 o 
  10   2  22      264.73      234.51     81.18 o 
 -19   3  22       82.20       41.54     60.23 o 
 -17   3  22      136.49       62.57     60.83 o 
 -15   3  22      157.92      160.67     60.69 o 
 -13   3  22       35.32       12.16     51.22 o 
 -11   3  22       58.41       85.60     54.22 o 
  -9   3  22        2.09       25.91     48.73 o 
  -7   3  22       15.29       15.57     51.66 o 
  -5   3  22        2.48      -28.72     48.06 o 
  -3   3  22       85.55       28.01     56.97 o 
  -1   3  22      363.30      279.61    158.33 o 
   1   3  22       11.65       96.10     61.68 o 
   3   3  22       25.08       88.30     62.32 o 
   5   3  22      101.30       54.45     64.47 o 
   7   3  22        7.03       -9.36     60.55 o 
   9   3  22       29.20       87.52     70.81 o 
 -16   4  22       60.12      119.06     76.24 o 
 -14   4  22       31.69       22.19     57.93 o 
 -12   4  22       16.76      143.24     61.04 o 
 -10   4  22      163.06       15.05     59.31 o 
  -8   4  22       14.84       52.71     56.89 o 
  -6   4  22       25.24      -34.79     51.29 o 
  -4   4  22      298.85      169.56     92.77 o 
  -2   4  22       41.42      223.40     95.09 o 
   0   4  22        0.46      -45.93    122.18 o 
   2   4  22        0.26       96.38     84.34 o 
   4   4  22      241.51      462.16     88.72 o 
 -21   1  23        2.61        0.52     67.14 o 
 -19   1  23     1254.80     1525.10    119.71 o 
 -17   1  23      174.60      139.66     81.93 o 
 -15   1  23      150.21       90.52     72.05 o 
 -13   1  23       67.82      105.92     58.02 o 
 -11   1  23      546.21      635.34     70.47 o 
  -9   1  23       43.01       19.31     51.34 o 
  -7   1  23       10.05       74.69     48.32 o 
  -5   1  23      388.11      333.33     61.53 o 
  -3   1  23       49.85       36.68     41.35 o 
  -1   1  23       89.19      160.09     53.14 o 
   1   1  23     1053.38     1220.55    122.09 o 
   3   1  23      645.33      688.84     93.92 o 
   5   1  23      573.08      802.58     89.72 o 
   7   1  23       31.62       20.70     58.76 o 
   9   1  23       39.05      180.78     85.31 o 
  11   1  23       67.67      243.73     97.61 o 
 -20   2  23        0.00      -53.68     61.42 o 
 -18   2  23      134.54      169.96     71.76 o 
 -16   2  23       33.85       -2.97     51.94 o 
 -14   2  23     1754.43     1812.12    104.00 o 
 -12   2  23        8.18       33.89     57.16 o 
 -10   2  23      353.61      338.87     62.41 o 
  -8   2  23      184.86       72.45     50.43 o 
  -6   2  23        0.04       24.14     50.14 o 
  -4   2  23        0.23       26.84     48.17 o 
  -2   2  23        9.14      -54.26     54.26 o 
   0   2  23      112.67      137.63     53.01 o 
   2   2  23      331.78      250.45     70.30 o 
   4   2  23      779.43      783.42     91.69 o 
   6   2  23      201.58      131.79     71.32 o 
   8   2  23        0.65      104.86     68.09 o 
  10   2  23       57.48       29.18     67.08 o 
 -17   3  23        5.33       21.37     58.86 o 
 -15   3  23        2.57       36.28     56.53 o 
 -13   3  23      574.86      531.48     73.88 o 
 -11   3  23      122.02       80.42     55.21 o 
  -9   3  23       30.75       14.72     51.81 o 
  -7   3  23       70.71      125.37     57.67 o 
  -5   3  23        3.43       73.27     53.46 o 
  -3   3  23        0.83       20.49     56.16 o 
  -1   3  23       42.63       92.75     86.76 o 
   1   3  23       71.27       28.09     65.59 o 
   3   3  23        0.22      -56.85     56.85 o 
   5   3  23        0.13       84.39     65.01 o 
   7   3  23      190.26      232.57     76.69 o 
 -12   4  23       60.86       73.46     61.67 o 
 -10   4  23       80.06       53.63     58.51 o 
  -8   4  23      174.54      164.55     68.25 o 
  -6   4  23       43.33      101.27     59.75 o 
  -4   4  23        1.41       48.20     69.66 o 
  -2   4  23        1.37      -34.27     82.80 o 
   0   4  23      142.18      170.69     95.02 o 
   2   4  23      122.68        2.75    101.21 o 
 -22   0  24      190.05      241.47    141.70 o 
 -20   0  24       71.17      -44.82    107.00 o 
 -18   0  24      317.72      286.29    135.92 o 
 -16   0  24      492.02      529.21    148.93 o 
 -14   0  24       25.04       -8.68    104.11 o 
 -12   0  24      181.26       99.77    115.67 o 
 -10   0  24        0.35      138.81    111.34 o 
  -8   0  24       18.95      -58.71     58.71 o 
  -6   0  24     1418.70     1448.04    169.90 o 
  -4   0  24        4.74      -60.83     60.83 o 
  -2   0  24       70.78      -31.46     59.27 o 
   0   0  24      361.55      230.04     99.77 o 
   2   0  24      573.00      741.70    102.18 o 
   4   0  24      260.69      255.68     83.29 o 
   6   0  24        0.07       10.12    107.00 o 
   8   0  24       34.90        5.78    115.67 o 
  10   0  24      909.79     1310.01    209.66 o 
 -21   1  24       55.05       69.06     75.92 o 
 -19   1  24       21.50      -32.91     65.35 o 
 -17   1  24      611.01      543.59    102.60 o 
 -15   1  24       36.69       24.47     67.11 o 
 -13   1  24      189.19      290.09     61.88 o 
 -11   1  24      188.74      242.38     60.26 o 
  -9   1  24      595.35      505.94     66.38 o 
  -7   1  24      138.75      219.95     56.44 o 
  -5   1  24        0.10      -25.94     38.72 o 
  -3   1  24        0.01      -41.19     41.19 o 
  -1   1  24      501.23      438.66     62.84 o 
   1   1  24      517.88      608.96     70.80 o 
   3   1  24      283.01      336.73     73.66 o 
   5   1  24        0.03        2.03     59.12 o 
   7   1  24        9.78       37.54     61.01 o 
   9   1  24      195.22      356.19    119.29 o 
 -20   2  24       62.34       45.79     72.37 o 
 -18   2  24       48.75       94.08     70.93 o 
 -16   2  24      234.37      180.85     61.86 o 
 -14   2  24       24.91       16.23     50.50 o 
 -12   2  24       49.18        1.01     52.03 o 
 -10   2  24       35.18       86.45     54.03 o 
  -8   2  24      275.61      273.72     61.48 o 
  -6   2  24       60.28      115.42     53.61 o 
  -4   2  24        2.19      -46.05     46.05 o 
  -2   2  24       43.53       41.63     50.72 o 
   0   2  24      681.89      930.39     95.41 o 
   2   2  24       97.91       93.12     64.27 o 
   4   2  24       94.86       92.38     65.82 o 
   6   2  24      194.32      188.94     72.60 o 
   8   2  24      178.58      186.20     74.03 o 
 -17   3  24      140.33      128.70     67.22 o 
 -15   3  24       38.56       32.96     60.91 o 
 -13   3  24       31.08      124.03     61.03 o 
 -11   3  24        8.75       40.42     57.83 o 
  -9   3  24       50.40       72.41     54.46 o 
  -7   3  24        5.97      -49.90     49.90 o 
  -5   3  24        7.15       60.40     54.95 o 
  -3   3  24        4.91        6.18     78.55 o 
  -1   3  24        1.82      -17.62     73.08 o 
   1   3  24       69.26      -24.06     76.50 o 
   3   3  24       97.11       31.79     67.68 o 
   5   3  24      335.27      309.63     86.18 o 
 -10   4  24        0.59      -54.57     56.64 o 
  -8   4  24       24.12      -23.51     59.18 o 
  -6   4  24      123.89       52.22     71.71 o 
  -4   4  24       12.78      128.97     79.07 o 
  -2   4  24      234.84      239.84    102.29 o 
 -19   1  25       10.58      -27.55     65.64 o 
 -17   1  25       53.74      -58.81     58.81 o 
 -15   1  25      277.36      269.33     76.91 o 
 -13   1  25       54.21       21.77     77.34 o 
 -11   1  25       94.16      140.39     57.51 o 
  -9   1  25      238.17      348.85     74.37 o 
  -7   1  25        1.12      -53.50     55.30 o 
  -5   1  25       64.10       68.64     52.68 o 
  -3   1  25       58.22       65.16     76.41 o 
  -1   1  25      264.89      222.55     88.91 o 
   1   1  25      165.06      196.16     57.78 o 
   3   1  25        0.05      -33.69     58.08 o 
   5   1  25       18.38       12.30     62.43 o 
   7   1  25       29.34       -3.06     80.89 o 
 -18   2  25      249.51      268.75     82.99 o 
 -16   2  25       16.64       68.83     67.72 o 
 -14   2  25       64.97       36.41     54.68 o 
 -12   2  25      260.68      263.00     64.88 o 
 -10   2  25      335.88      416.67     67.34 o 
  -8   2  25      122.98      129.17     57.78 o 
  -6   2  25        0.07       88.41     55.34 o 
  -2   2  25       39.50       22.57     59.96 o 
   0   2  25      319.38      387.65     78.92 o 
   2   2  25      179.25      108.79     68.17 o 
   4   2  25        8.51      -22.26     62.32 o 
   6   2  25      115.79      162.29     76.26 o 
 -13   3  25        3.82       46.87     57.65 o 
 -11   3  25       76.57       -2.36     56.53 o 
  -9   3  25      243.57      120.17     69.08 o 
  -7   3  25       91.55       65.37     60.00 o 
  -5   3  25       43.54       16.94     56.95 o 
  -3   3  25        0.55       37.21    117.84 o 
  -1   3  25       27.00       13.96     81.62 o 
   1   3  25       53.40       60.16     95.43 o 
 -18   0  26       27.98        1.45    115.67 o 
 -16   0  26       97.82        7.23    117.12 o 
 -14   0  26     1035.26     1205.90    192.31 o 
 -12   0  26     1136.89     1294.10    198.09 o 
 -10   0  26      147.71       23.13    104.11 o 
  -8   0  26       37.88      -66.36     66.36 o 
  -6   0  26      105.65       11.28     71.55 o 
  -4   0  26        8.22       78.72     75.14 o 
  -2   0  26       29.00      -54.42     69.90 o 
   0   0  26       21.22       69.43     76.78 o 
   2   0  26      135.05       36.75     83.14 o 
   4   0  26      542.94      628.98    159.05 o 
   6   0  26      255.39      248.70    137.36 o 
 -17   1  26      138.77      114.43     99.05 o 
 -15   1  26        0.04        5.99     80.70 o 
 -13   1  26       80.50       97.50     81.62 o 
 -11   1  26        2.99      -19.65     61.09 o 
  -9   1  26       23.56       57.21     62.55 o 
  -7   1  26      135.95      116.58     71.02 o 
  -5   1  26       88.52       23.63     91.11 o 
  -3   1  26       46.51       43.21     52.66 o 
  -1   1  26       27.71       79.33     54.33 o 
   1   1  26       38.12      -26.11     59.72 o 
   3   1  26       28.97      115.10     91.81 o 
   5   1  26        2.91       37.52     66.48 o 
 -16   2  26       23.40       31.19     69.93 o 
 -14   2  26        4.22       43.45     78.89 o 
 -12   2  26        6.99       36.17     55.48 o 
 -10   2  26       21.15       42.47     54.75 o 
  -8   2  26        2.03      -12.91     54.41 o 
  -6   2  26       32.32      122.76     59.40 o 
  -4   2  26        5.24       12.80     53.81 o 
  -2   2  26       13.38       14.19     62.28 o 
   0   2  26       27.31       62.98     68.27 o 
   2   2  26       24.76        7.09     65.83 o 
 -11   3  26      107.70       18.02     57.75 o 
  -9   3  26        0.28       73.34     58.98 o 
  -7   3  26       30.32      -19.59     56.80 o 
  -5   3  26       35.05       -1.01     57.71 o 
  -3   3  26        0.02       -5.04     68.38 o 
 -15   1  27       15.69       56.79     82.30 o 
 -13   1  27       58.56      164.37    167.00 o 
 -11   1  27      229.29      222.31     91.40 o 
  -9   1  27      272.03      537.79    101.54 o 
  -7   1  27      437.87      585.15     87.01 o 
  -5   1  27       19.02       19.44     62.21 o 
  -3   1  27        0.85      -24.68     52.65 o 
  -1   1  27        0.51       16.86     54.49 o 
   1   1  27       47.95       90.24     69.47 o 
   3   1  27       36.45       26.93     65.38 o 
 -12   2  27       11.90       46.31     58.43 o 
 -10   2  27      280.92      243.82     66.44 o 
  -8   2  27       48.41      110.22     60.52 o 
  -6   2  27       18.33       13.11     55.70 o 
  -4   2  27       47.97      118.87     67.47 o 
  -2   2  27        4.18      -17.13    127.96 o 
   0   2  27      176.93       67.22     85.81 o 
 -14   0  28      272.14      367.26    154.71 o 
 -12   0  28      227.85      112.78    130.13 o 
 -10   0  28       19.34      -15.91    111.34 o 
  -8   0  28        0.08       54.95    118.57 o 
  -6   0  28        4.37       80.57     81.28 o 
  -4   0  28        2.28       26.98     76.04 o 
  -2   0  28      241.94      397.61    114.23 o 
   0   0  28       16.27       62.04     83.97 o 
 -13   1  28      235.22      177.85    134.47 o 
 -11   1  28      102.82      158.44     89.96 o 
  -9   1  28       99.07      218.80     78.07 o 
  -7   1  28      622.20      814.30     99.45 o 
  -5   1  28      393.00      354.07     98.79 o 
  -3   1  28      244.02      221.35     77.06 o 
  -1   1  28      104.42      177.66     65.14 o 
                                                 
